# Supplementary material for: Vitis rotundifolia Genes Introgressed with RUN1 and RPV1: Poor Recombination and Impact on V. vinifera Berry Transcriptome
Source: Plants (Basel). 2024 Jul 29;13(15):2095. doi: 10.3390/plants13152095 (PMC11314213; doi:10.3390/plants13152095)
Supplement: Supplementary file 1 [file plants-13-02095-s001.zip]

Archive with 5 entries (5 files):
- Supplementary Figure.pdf
- Table S1_RNA-seq mapped merged genome reads.xlsx
- Table S2_Single berry traits.csv
- Table S3_DEGs_annotation.csv
- Table S4_Qu paper gene blast result.csv
