# Supplementary material for: Vitis rotundifolia Genes Introgressed with RUN1 and RPV1: Poor Recombination and Impact on V. vinifera Berry Transcriptome
Source: Plants (Basel). 2024 Jul 29;13(15):2095. doi: 10.3390/plants13152095 (PMC11314213; doi:10.3390/plants13152095)
Supplement: Supplementary file 1 [file plants-13-02095-s001.zip › Table S1_RNA-seq mapped merged genome reads.xlsx]

## Sheet: mapped to merged genome reads
Category	Sample Code	Genotype	Total number of Reads	good qualited	Not Aligned %	Assigned %	Ambiguous %	Alignment Not Unique %	No Feature %			Genotype	Mean	SD	CV Alignment Not Unique %
G5-120-S19_table	G5.T1_1	G5	48905341	42906409	0.0285007	0.803953	0.0275508	0.119423	0.020573			C0057	0.105	0.0101	9.61
G5-25-S21_table	G5.T1_2	G5	64988831	56174648	0.019859	0.796781	0.0181651	0.137621	0.0275735			C008	0.107	0.0132	12.3
G5-121-S20_table	G5.T1_3	G5	52120440	45942506	0.0222755	0.821088	0.0195077	0.11484	0.0222888			G5	0.112	0.0115	10.2
G5-208-S24_table	G5.T2_1	G5	42097804	37451919	0.0221047	0.831064	0.019633	0.101404	0.0257945			PT032	0.162	0.0313	19.3
G5-21-S22_table	G5.T2_2	G5	46350589	41080488	0.0187074	0.834566	0.0188215	0.109137	0.0187684			PT102	0.134	0.0217	16.1
G5-204-S23_table	G5.T2_3	G5	56623824	49844364	0.0174336	0.820057	0.0219868	0.114854	0.0256682			Syrah	0.161	0.041	25.4
G5-166-S26_table	G5.T3_1	G5	49052934	43704313	0.0214898	0.83808	0.0197672	0.100656	0.0200075
G5-205-S25_table	G5.T3_2	G5	54327355	48018434	0.0254084	0.821353	0.0193782	0.110337	0.0235235
G5-96-S27_table	G5.T3_3	G5	56331008	49977615	0.0244043	0.829685	0.021322	0.103487	0.0211021
Vic13-S1_table	M.T1_1	C0057	39363020	35060902	0.022258	0.832409	0.0216359	0.101787	0.0219101
Vic74-S21_table	M.T1_2	C0057	51570711	45957667	0.0184523	0.839068	0.0198	0.100489	0.0221912
Vic75-S22_table	M.T1_3	C0057	48704595	43318261	0.0277644	0.826366	0.0216241	0.103749	0.0204964
Vic31-S6_table	M.T2_1	C0057	54310399	48503529	0.0152528	0.844782	0.0244053	0.0969081	0.0186514
Vic34-S7_table	M.T2_2	C0057	54908179	49086750	0.0146743	0.847927	0.0207263	0.0971181	0.0195544
Vic35-S8_table	M.T2_3	C0057	54314491	46907467	0.0160183	0.792978	0.0191565	0.134678	0.0371689
Vic47-S14_table	M.T3_1	C0057	53475518	47487828	0.026384	0.832445	0.024404	0.0985655	0.0182017
Vic48-S15_table	M.T3_2	C0057	52936371	46859328	0.0149775	0.8413	0.0229157	0.102768	0.0180387
Vic49-S16_table	M.T3_3	C0057	50325546	44620716	0.0148771	0.840533	0.0244004	0.101711	0.0184786
Vic21-S3_table	M.T4_1	C0057	41029575	36191698	0.0178093	0.827169	0.02751	0.10635	0.0211615
Vic22-S23_table	M.T4_2	C0057	49759955	43735853	0.0266836	0.81987	0.0215068	0.108408	0.0235314
Vic51-S17_table	M.T4_3	C0057	55045754	48766717	0.0157729	0.833575	0.0241724	0.103354	0.023126
Vic17-S2_table	Me.T1_1	C008	52098380	46309322	0.0159127	0.83521	0.0250268	0.103965	0.0198861
Vic57-S18_table	Me.T1_2	C008	46024976	40542316	0.0250241	0.815882	0.0209752	0.114608	0.02351
Vic60-S19_table	Me.T1_3	C008	44973026	39926892	0.0214872	0.828765	0.0229652	0.10586	0.0209228
Vic37-S9_table	Me.T2_1	C008	50249565	44632166	0.0195047	0.833906	0.0225771	0.10355	0.020462
Vic38-S10_table	Me.T2_2	C008	57255713	50938045	0.0239231	0.833427	0.0219106	0.101233	0.0195067
Vic39-S11_table	Me.T2_3	C008	50412933	44927399	0.0214769	0.837719	0.0204428	0.100136	0.0202256
Vic41-S12_table	Me.T3_1	C008	47402972	42082871	0.0312945	0.826078	0.0227779	0.102554	0.0172952
Vic42-S13_table	Me.T3_2	C008	48085922	42792905	0.0565452	0.803482	0.0221888	0.100039	0.0177444
Vic43-S24_table	Me.T3_3	C008	51145403	45179759	0.0226956	0.824652	0.0283363	0.105251	0.019065
Vic26-S4_table	Me.T4_1	C008	50505923	44826012	0.0159742	0.840404	0.0212051	0.101964	0.020453
Vic28-S5_table	Me.T4_2	C008	44689448	39552060	0.0129372	0.836615	0.0292997	0.100788	0.0203605
Vic62-S20_table	Me.T4_3	C008	43599227	38254542	0.0164603	0.825203	0.0239366	0.113172	0.0212276
Merlot-V6-S28_table	Me.T5_1	C008	50795105	45097772	0.0206662	0.829694	0.0218872	0.10406	0.023693
Merlot-V77-S29_table	Me.T5_2	C008	46725639	41582897	0.0396085	0.81419	0.0199492	0.101192	0.0250603
Merlot-V80-S30_table	Me.T5_3	C008	43095490	36713241	0.0227415	0.775001	0.0184176	0.152349	0.0314908
PT102-01-T0_table	MV102.T0_1	PT102	26601875	23156676	0.0116954	0.816157	0.0220497	0.124941	0.0251571
PT102-02-T0_table	MV102.T0_2	PT102	25718368	22578709	0.0116066	0.830298	0.0224552	0.114751	0.0208899
PT102-03-T0_table	MV102.T0_3	PT102	29426059	25341749	0.0130866	0.796286	0.0255684	0.138229	0.0268296
PT102-04-T1_table	MV102.T1_1	PT102	32226319	28235341	0.0108663	0.825353	0.0253087	0.117923	0.0205498
PT102-05-T1_table	MV102.T1_2	PT102	31883278	27264249	0.0112844	0.791047	0.0200401	0.146179	0.0314494
PT102-06-T1_table	MV102.T1_3	PT102	44601178	39082108	0.012158	0.827055	0.0200825	0.116709	0.0239956
PT102-07-T2_table	MV102.T2_1	PT102	31316987	26845236	0.0125513	0.796559	0.0164057	0.143736	0.0307478
PT102-08-T2_table	MV102.T2_2	PT102	42978349	36261472	0.0109828	0.760142	0.0356853	0.160197	0.0329925
PT102-09-T2_table	MV102.T2_3	PT102	38913360	31513649	0.0123812	0.705752	0.0168526	0.212444	0.0525697
PT102-10-T3_table	MV102.T3_1	PT102	31148124	26902100	0.0124079	0.79682	0.0298693	0.13307	0.0278328
PT102-11-T3_table	MV102.T3_2	PT102	28745629	24447690	0.0125622	0.776101	0.0244655	0.150823	0.0360476
PT102-12-T3_table	MV102.T3_3	PT102	33705085	29455097	0.0115744	0.823002	0.0234429	0.11846	0.0235206
PT102-13-T4_table	MV102.T4_1	PT102	29518568	25570048	0.0113223	0.803842	0.0316044	0.12885	0.024382
PT102-14-T4_table	MV102.T4_2	PT102	38388664	33275117	0.0106714	0.800742	0.0356587	0.128698	0.0242301
PT102-15-T4_table	MV102.T4_3	PT102	26472703	23092444	0.0100501	0.807436	0.0400947	0.120504	0.0219156
PT102-16-T5_table	MV102.T5_1	PT102	37941962	32702295	0.0111983	0.796956	0.0346887	0.132572	0.024585
PT102-17-T5_table	MV102.T5_2	PT102	24168857	20809819	0.0113612	0.791351	0.0351722	0.137292	0.0248239
PT102-18-T5_table	MV102.T5_3	PT102	19690157	17127267	0.011886	0.811862	0.031808	0.121784	0.0226594
PT102-19-T6_table	MV102.T6_1	PT102	26067934	22454418	0.0136788	0.798418	0.0329323	0.128967	0.0260037
PT102-20-T6_table	MV102.T6_2	PT102	26384753	23002196	0.011826	0.811338	0.0392035	0.117287	0.0203451
PT102-21-T6_table	MV102.T6_3	PT102	35281520	30490161	0.0145009	0.794879	0.0403063	0.127649	0.0226646
PT032-01-T0_table	MV32.T0_1	PT032	22680132	19333869	0.018003	0.771337	0.0306887	0.148889	0.0310826
PT032-02-T0_table	MV32.T0_2	PT032	23917310	20628068	0.0155047	0.792906	0.030277	0.134593	0.0267195
PT032-03-T0_table	MV32.T0_3	PT032	25789894	21966799	0.0172434	0.769547	0.0327407	0.151058	0.0294107
PT032-04-T1_table	MV32.T1_1	PT032	34014815	28989346	0.0128739	0.780528	0.0264413	0.148495	0.0316611
PT032-05-T1_table	MV32.T1_2	PT032	27783850	23810502	0.0132451	0.787525	0.0288369	0.142702	0.027691
PT032-06-T1_table	MV32.T1_3	PT032	46366906	38841077	0.0141294	0.756393	0.0220121	0.171811	0.0356546
PT032-07-T2_table	MV32.T2_1	PT032	30129902	25744475	0.0123938	0.786104	0.0282172	0.146081	0.0272043
PT032-08-T2_table	MV32.T2_2	PT032	20413458	17338054	0.013096	0.774825	0.0301457	0.152626	0.0293074
PT032-09-T2_table	MV32.T2_3	PT032	21546407	18547570	0.0123891	0.80256	0.0229058	0.1365	0.0256449
PT032-10-T3_table	MV32.T3_1	PT032	36589357	30756346	0.0121731	0.755611	0.0376594	0.164979	0.0295777
PT032-11-T3_table	MV32.T3_2	PT032	26218118	22128997	0.0115514	0.767911	0.0316376	0.160335	0.0285651
PT032-12-T3_table	MV32.T3_3	PT032	33796926	27586999	0.0141823	0.711595	0.0305166	0.201113	0.0425928
PT032-13-T4_table	MV32.T4_1	PT032	42158831	35677292	0.0157763	0.770687	0.0302364	0.155685	0.0276155
PT032-14-T4_table	MV32.T4_2	PT032	41475827	35257757	0.0134186	0.779794	0.0283199	0.150503	0.0279645
PT032-15-T4_table	MV32.T4_3	PT032	34685302	27987798	0.019333	0.685886	0.0300655	0.216084	0.048632
PT032-16-T5_table	MV32.T5_1	PT032	23311049	19386535	0.0147266	0.731989	0.0390972	0.179951	0.034236
PT032-17-T5_table	MV32.T5_2	PT032	42691527	36785899	0.0121874	0.799794	0.0292228	0.134961	0.0238344
PT032-18-T5_table	MV32.T5_3	PT032	29658022	26031805	0.0109484	0.811061	0.0415992	0.116384	0.0200068
PT032-19-T6_table	MV32.T6_1	PT032	46091592	38845577	0.012509	0.759495	0.0362512	0.160956	0.0307887
PT032-20-T6_table	MV32.T6_2	PT032	41341950	34741702	0.0121444	0.750699	0.0425827	0.166047	0.0285274
PT032-21-T6_table	MV32.T6_3	PT032	41741010	32615354	0.0133828	0.638147	0.0266765	0.257454	0.0643399
Sy16-T5-1-P1_table	Sy.T10_1	Syrah	57128170	45825164	0.01858	0.673958	0.0251545	0.22868	0.0536276
Sy17-T5-2-P2_table	Sy.T10_2	Syrah	48686765	41525035	0.0144285	0.77497	0.029966	0.147558	0.0330777
Sy18-T5-3-P3_table	Sy.T10_3	Syrah	36768060	31095135	0.0162173	0.750695	0.0351558	0.161623	0.0363084
Sy19-T6-1-S1_table	Sy.T11_1	Syrah	34103616	29113958	0.022146	0.761126	0.0408553	0.14479	0.031083
Sy20-T6-2-S2_table	Sy.T11_2	Syrah	31942685	27625151	0.0165486	0.787099	0.0443966	0.127871	0.0240844
Sy21-T6-3-S3_table	Sy.T11_3	Syrah	28887342	23927117	0.0271166	0.708109	0.0331758	0.184484	0.0471142
Sy10_m_table	Sy.T4_1	Syrah	59597696	45250948	0.0227361	0.566898	0.0163893	0.292614	0.101363
Sy11_m_table	Sy.T4_2	Syrah	47781169	37813483	0.0243062	0.639239	0.0183644	0.237577	0.0805132
Sy12_m_table	Sy.T4_3	Syrah	48006480	39205695	0.0232209	0.694463	0.0239146	0.197196	0.0612052
Sy01-T0-1_table	Sy.T5_1	Syrah	35892921	31199735	0.0206673	0.799491	0.0218716	0.129961	0.0280097
Sy02-T0-2_table	Sy.T5_2	Syrah	55327728	47173652	0.0173261	0.771679	0.0250153	0.149931	0.0360493
Sy03-T0-3_table	Sy.T5_3	Syrah	36076292	30778414	0.0213969	0.764203	0.0310905	0.149906	0.0334035
Sy04-T1-1_table	Sy.T6_1	Syrah	49069103	42636126	0.0156663	0.80322	0.0277852	0.128007	0.0253224
Sy05-T1-2_table	Sy.T6_2	Syrah	36548110	30634815	0.0176082	0.745546	0.0299806	0.171124	0.0357418
Sy06-T1-3_table	Sy.T6_3	Syrah	48139491	40587248	0.0161265	0.754063	0.0290319	0.163457	0.0373216
Sy07-T2-1_table	Sy.T7_1	Syrah	36774352	32107721	0.0156591	0.808524	0.0291646	0.119629	0.0270238
Sy08-T2-2_table	Sy.T7_2	Syrah	37484981	32620926	0.0171284	0.80272	0.0304945	0.123705	0.025952
Sy09-T2-3_table	Sy.T7_3	Syrah	45340033	39081960	0.0201845	0.78617	0.0278221	0.139143	0.0266804
Sy10-T3-1_table	Sy.T8_1	Syrah	36499011	31417403	0.0200897	0.780156	0.0390898	0.136456	0.0242084
Sy11-T3-2_table	Sy.T8_2	Syrah	46470940	39569125	0.0179609	0.773121	0.0288216	0.151132	0.0289649
Sy12-T3-3_table	Sy.T8_3	Syrah	43452865	37214651	0.0192265	0.780235	0.0337722	0.142383	0.0243827
Sy13-T4-1-G1_table	Sy.T9_1	Syrah	34564971	29511843	0.0202311	0.769418	0.0332274	0.149497	0.0276271
Sy14-T4-2-G2_table	Sy.T9_2	Syrah	43924396	37537652	0.0192372	0.777849	0.0284624	0.147438	0.027013
Sy15-T4-3-G3_table	Sy.T9_3	Syrah	41251061	35244139	0.0187385	0.776673	0.0301796	0.146155	0.0282539

## Sheet: mapped to PN40024. V4 reads
Category	Sample Code	Genotype	Total number of Reads	Good quality	Not Aligned	Assigned	Ambiguous	Alignment Not Unique	No Feature
G5-120-S19_table	G5.T1_1	G5	44951488	42504932	0.0329084	0.88002	0.0258362	0.0320641	0.0291714		Genotype	Mean	SD	CV Alignment Not Unique %
G5-25-S21_table	G5.T1_2	G5	58492184	55199294	0.0247316	0.865373	0.0124646	0.0349875	0.0624436		C008	0.0366	0.00364	9.96
G5-121-S20_table	G5.T1_3	G5	47751354	45155101	0.0269268	0.898396	0.0138703	0.0326148	0.0281921		G5	0.0343	0.00232	6.76
G5-208-S24_table	G5.T2_1	G5	38990674	36801487	0.0272641	0.898124	0.0138399	0.0316868	0.0290856		PT032	0.0405	0.00733	18.1
G5-21-S22_table	G5.T2_2	G5	42797936	40488849	0.0227576	0.907519	0.0142622	0.0331299	0.0223318		PT102	0.0372	0.00605	16.3
G5-204-S23_table	G5.T2_3	G5	52369472	49188147	0.0203658	0.881028	0.017943	0.0389594	0.0417036		Syrah	0.0395	0.00614	15.5
G5-166-S26_table	G5.T3_1	G5	45478671	42864627	0.0257059	0.90218	0.0133533	0.0334446	0.0253161
G5-205-S25_table	G5.T3_2	G5	50180969	47290861	0.0299716	0.890766	0.0143711	0.03543	0.0294617
G5-96-S27_table	G5.T3_3	G5	52451779	49262869	0.0286297	0.893476	0.0170057	0.0359332	0.0249553
Merlot-V6-S28_table	Me.T5_1	C008	47119852	44286282	0.0255914	0.896519	0.0159266	0.0358719	0.0260913
Merlot-V77-S29_table	Me.T5_2	C008	43294275	40779746	0.0446787	0.876812	0.0134154	0.0333382	0.0317558
Merlot-V80-S30_table	Me.T5_3	C008	38620783	36157597	0.0277289	0.841187	0.0141106	0.0405241	0.0764491
PT102-01-T0_table	MV102.T0_1	PT102	23981630	22581913	0.016505	0.891381	0.0135663	0.0308582	0.0476896
PT102-02-T0_table	MV102.T0_2	PT102	23444943	22102401	0.0160033	0.906997	0.0154359	0.0299992	0.031565
PT102-03-T0_table	MV102.T0_3	PT102	26495341	24962204	0.0176654	0.872612	0.0215238	0.0323549	0.0558439
PT102-04-T1_table	MV102.T1_1	PT102	29406109	27749704	0.0149597	0.902136	0.020375	0.0296844	0.0328453
PT102-05-T1_table	MV102.T1_2	PT102	28351645	26687916	0.0152438	0.862448	0.0132822	0.0320245	0.0770016
PT102-06-T1_table	MV102.T1_3	PT102	40576971	38198127	0.0169949	0.902359	0.0122914	0.0312541	0.0371009
PT102-07-T2_table	MV102.T2_1	PT102	27803677	26236817	0.0171325	0.869622	0.00867007	0.0300022	0.0745728
PT102-08-T2_table	MV102.T2_2	PT102	38216993	35850118	0.0144143	0.826364	0.0343811	0.0333888	0.0914519
PT102-09-T2_table	MV102.T2_3	PT102	32904076	30839531	0.0170918	0.770163	0.0107614	0.0357781	0.166206
PT102-10-T3_table	MV102.T3_1	PT102	28083453	26282834	0.0162085	0.863199	0.0228186	0.0366662	0.0611077
PT102-11-T3_table	MV102.T3_2	PT102	25483339	23878124	0.0165854	0.838844	0.0173862	0.0343236	0.0928609
PT102-12-T3_table	MV102.T3_3	PT102	30654069	28750689	0.0150557	0.890402	0.0155355	0.0333823	0.0456244
PT102-13-T4_table	MV102.T4_1	PT102	26845096	24942511	0.0155225	0.866896	0.0240188	0.0433418	0.0502206
PT102-14-T4_table	MV102.T4_2	PT102	34815887	32306912	0.0150608	0.863895	0.0264301	0.045143	0.0494707
PT102-15-T4_table	MV102.T4_3	PT102	24047158	22244688	0.0143254	0.86577	0.0280438	0.0467872	0.0450731
PT102-16-T5_table	MV102.T5_1	PT102	34382157	31952193	0.0153291	0.860513	0.0284124	0.0402215	0.055524
PT102-17-T5_table	MV102.T5_2	PT102	21779911	20256178	0.0159473	0.853436	0.02723	0.0430496	0.0603375
PT102-18-T5_table	MV102.T5_3	PT102	17954136	16676960	0.0159284	0.872753	0.0237799	0.0409333	0.0466053
PT102-19-T6_table	MV102.T6_1	PT102	23806077	22039550	0.0177667	0.858118	0.0283668	0.0409017	0.0548471
PT102-20-T6_table	MV102.T6_2	PT102	24289028	22477547	0.0156152	0.8741	0.0328301	0.0436318	0.0338233
PT102-21-T6_table	MV102.T6_3	PT102	32294732	29777326	0.0182849	0.854037	0.0340562	0.0472882	0.046334
PT032-01-T0_table	MV32.T0_1	PT032	20287143	19053157	0.0216973	0.843728	0.02663	0.0350732	0.0728713
PT032-02-T0_table	MV32.T0_2	PT032	21663390	20331467	0.0189073	0.865068	0.0263467	0.0350465	0.0546311
PT032-03-T0_table	MV32.T0_3	PT032	23155173	21823975	0.02119	0.846188	0.0323746	0.032978	0.0672693
PT032-04-T1_table	MV32.T1_1	PT032	30396085	28539954	0.0163443	0.85142	0.0224261	0.0334075	0.0764019
PT032-05-T1_table	MV32.T1_2	PT032	24957924	23508987	0.0166656	0.859242	0.0258879	0.0314738	0.0667304
PT032-06-T1_table	MV32.T1_3	PT032	40657954	38204184	0.0184843	0.827348	0.0171799	0.0361438	0.100844
PT032-07-T2_table	MV32.T2_1	PT032	26946675	25392798	0.0161736	0.856715	0.025194	0.0301336	0.0717838
PT032-08-T2_table	MV32.T2_2	PT032	18183729	17103908	0.0164805	0.84353	0.0273901	0.0312828	0.0813168
PT032-09-T2_table	MV32.T2_3	PT032	19248367	18077079	0.0156233	0.867382	0.0143529	0.0320576	0.0705841
PT032-10-T3_table	MV32.T3_1	PT032	32509969	30279019	0.0150172	0.817914	0.0344202	0.0409814	0.0916677
PT032-11-T3_table	MV32.T3_2	PT032	23266176	21655311	0.0145119	0.829995	0.0252596	0.0419502	0.0882835
PT032-12-T3_table	MV32.T3_3	PT032	29125659	27120646	0.0182542	0.775159	0.0272186	0.0407615	0.138607
PT032-13-T4_table	MV32.T4_1	PT032	37652750	34857388	0.0191714	0.833065	0.0235679	0.0457488	0.0784469
PT032-14-T4_table	MV32.T4_2	PT032	37170892	34431993	0.0167418	0.840919	0.0212687	0.0451465	0.0759241
PT032-15-T4_table	MV32.T4_3	PT032	29635436	27411569	0.0233565	0.741888	0.0250354	0.0484466	0.161273
PT032-16-T5_table	MV32.T5_1	PT032	20471934	18920753	0.0191336	0.785579	0.0323827	0.0502461	0.112658
PT032-17-T5_table	MV32.T5_2	PT032	38827668	36017973	0.015568	0.865558	0.0238241	0.0435497	0.0515003
PT032-18-T5_table	MV32.T5_3	PT032	27431243	25425621	0.0143222	0.875129	0.0347093	0.0489603	0.0268786
PT032-19-T6_table	MV32.T6_1	PT032	41460930	38244241	0.0163659	0.820778	0.0334648	0.0490572	0.0803345
PT032-20-T6_table	MV32.T6_2	PT032	36765518	34065675	0.0161162	0.814344	0.0384383	0.0459778	0.0851239
PT032-21-T6_table	MV32.T6_3	PT032	34645016	31862059	0.018964	0.689036	0.0214005	0.0527208	0.217879
Sy16-T5-1-P1_table	Sy.T10_1	Syrah	48523621	45444862	0.0248223	0.744748	0.024426	0.0434973	0.162507
Sy17-T5-2-P2_table	Sy.T10_2	Syrah	43966140	41108695	0.0179386	0.840826	0.0284117	0.0383789	0.0744447
Sy18-T5-3-P3_table	Sy.T10_3	Syrah	32862799	30867735	0.0202264	0.818521	0.0348311	0.0381208	0.0883009
Sy19-T6-1-S1_table	Sy.T11_1	Syrah	31152087	29033442	0.0262808	0.826257	0.0428373	0.0403281	0.0642973
Sy20-T6-2-S2_table	Sy.T11_2	Syrah	29547307	27538129	0.0202386	0.851269	0.0462814	0.0384436	0.0437676
Sy21-T6-3-S3_table	Sy.T11_3	Syrah	25356517	23735942	0.032471	0.777454	0.0334743	0.0377276	0.118873
Sy10_m_table	Sy.T4_1	Syrah	48319126	44354298	0.0237795	0.617209	0.0116961	0.0546242	0.292691
Sy11_m_table	Sy.T4_2	Syrah	40225335	37085268	0.0237174	0.688409	0.0119005	0.052547	0.223426
Sy12_m_table	Sy.T4_3	Syrah	41708684	38564821	0.0230008	0.750649	0.0186192	0.0489508	0.158781
Sy01-T0-1_table	Sy.T5_1	Syrah	32441765	30601833	0.0234819	0.866809	0.0151515	0.0345434	0.0600147
Sy02-T0-2_table	Sy.T5_2	Syrah	49349895	46372949	0.0203944	0.838708	0.0202116	0.0345646	0.0861213
Sy03-T0-3_table	Sy.T5_3	Syrah	32409123	30513324	0.0246606	0.831844	0.029911	0.0343271	0.0792577
Sy04-T1-1_table	Sy.T6_1	Syrah	44737151	42197860	0.0186893	0.87443	0.0257665	0.0317796	0.0493351
Sy05-T1-2_table	Sy.T6_2	Syrah	32282113	30404518	0.021135	0.814883	0.0298205	0.033271	0.10089
Sy06-T1-3_table	Sy.T6_3	Syrah	42766405	40208941	0.0195322	0.821498	0.0280016	0.0343965	0.0965716
Sy07-T2-1_table	Sy.T7_1	Syrah	33805883	31698549	0.0188852	0.872973	0.0265175	0.0342871	0.0473373
Sy08-T2-2_table	Sy.T7_2	Syrah	34403075	32270500	0.0199958	0.868549	0.0284004	0.0349732	0.0480811
Sy09-T2-3_table	Sy.T7_3	Syrah	41213486	38982037	0.0234963	0.869319	0.0287974	0.0321633	0.046224
Sy10-T3-1_table	Sy.T8_1	Syrah	33548531	31246335	0.0235747	0.849891	0.0396608	0.0427478	0.0441256
Sy11-T3-2_table	Sy.T8_2	Syrah	41936218	39107753	0.0219226	0.842343	0.0267093	0.0426986	0.0663269
Sy12-T3-3_table	Sy.T8_3	Syrah	39634383	36854989	0.0226164	0.848975	0.0323851	0.0444547	0.0515691
Sy13-T4-1-G1_table	Sy.T9_1	Syrah	31380148	29462959	0.0236244	0.846447	0.0347675	0.0390432	0.0561181
Sy14-T4-2-G2_table	Sy.T9_2	Syrah	39812147	37240814	0.0230969	0.853894	0.0273907	0.0413993	0.0542187
Sy15-T4-3-G3_table	Sy.T9_3	Syrah	37409707	34921436	0.0223659	0.848822	0.0287094	0.041452	0.0586508
