# Supplementary material for: Vitis rotundifolia Genes Introgressed with RUN1 and RPV1: Poor Recombination and Impact on V. vinifera Berry Transcriptome
Source: Plants (Basel). 2024 Jul 29;13(15):2095. doi: 10.3390/plants13152095 (PMC11314213; doi:10.3390/plants13152095)
Supplement: Supplementary file 1 [file plants-13-02095-s001.zip › Table S2_Single berry traits.csv]

Sample	Genotype	resistant/non-resistant	Malic acid (mEq/L)	Tartaric (mEq/L)	G+F (mmol/L)
Sy.T4_1	Syrah	0	345.8	203.9	74.8
Sy.T4_2	Syrah	0	346.5	215.3	81.3
Sy.T4_3	Syrah	0	331.1	210.7	78.4
Sy.T5_1	Syrah	0	329.1	144.9	89
Sy.T5_2	Syrah	0	336.3	136.9	88.4
Sy.T5_3	Syrah	0	353.4	127.8	88.6
Sy.T6_1	Syrah	0	374.7	123.2	149.7
Sy.T6_2	Syrah	0	326.4	138.7	188.2
Sy.T6_3	Syrah	0	301.3	160	189.9
Sy.T7_1	Syrah	0	357.3	132.5	288.3
Sy.T7_2	Syrah	0	341.5	135.3	266.6
Sy.T7_3	Syrah	0	295.5	176.9	276.8
Sy.T8_1	Syrah	0	262.3	125.6	468.9
Sy.T8_2	Syrah	0	256.6	112.5	502.1
Sy.T8_3	Syrah	0	223.8	117.9	535.3
Sy.T8_4	Syrah	0	366.8	140.89	512.26
Sy.T9_1	Syrah	0	125.7	93.2	847.7
Sy.T9_2	Syrah	0	94.1	114.5	899.4
Sy.T9_3	Syrah	0	128.3	115	777.3
Sy.T10_1	Syrah	0	74.8	81.1	1189.8
Sy.T10_2	Syrah	0	53.3	86.3	1169.1
Sy.T10_3	Syrah	0	66.4	86.1	1160.6
Sy.T11_1	Syrah	0	44.1	81.6	1164
Sy.T11_2	Syrah	0	35.8	101	1285.9
Sy.T11_3	Syrah	0	40.1	100.8	1281.4
Me.T1_1	Merlot clone1	0	555.1	183	142.5
Me.T1_2	Merlot clone1	0	508.1	156.2	111.4
Me.T1_3	Merlot clone1	0	484.7	187.7	90.6
Me.T2_1	Merlot clone1	0	377.9	141.8	386.2
Me.T2_2	Merlot clone1	0	308	162.2	475.7
Me.T2_3	Merlot clone1	0	413.5	154.1	348.3
Me.T3_1	Merlot clone1	0	237.7	137.6	972.2
Me.T3_2	Merlot clone1	0	254.7	123.4	899.1
Me.T3_3	Merlot clone1	0	164.9	108.6	998.2
Me.T4_1	Merlot clone1	0	36.6	119.2	1308.1
Me.T4_2	Merlot clone1	0	72.9	115.5	1277.3
Me.T4_3	Merlot clone1	0	82.8	121.7	1278.3
Me.T5_1	Merlot clone1	0	47.5	107.8	1406.5
Me.T5_2	Merlot clone1	0	38.1	115.8	1468.9
Me.T5_3	Merlot clone1	0	40.8	115	1467.5
M.T1_1	Merlot clone2	0	466.3	185.3	105.5
M.T1_2	Merlot clone2	0	470.2	192.2	92.4
M.T1_3	Merlot clone2	0	438.9	209.5	112.8
M.T2_1	Merlot clone2	0	309.9	196	483.1
M.T2_2	Merlot clone2	0	393.8	155.6	342.9
M.T2_3	Merlot clone2	0	401.6	172.4	371.2
M.T3_1	Merlot clone2	0	200.8	129.7	923.4
M.T3_2	Merlot clone2	0	135.1	109	961.6
M.T3_3	Merlot clone2	0	171	118.7	978.4
M.T4_1	Merlot clone2	0	95.1	133.6	1388.8
M.T4_2	Merlot clone2	0	64.4	116.1	1433.7
M.T4_3	Merlot clone2	0	81.9	124.7	1424.5
PT32.T0_1	MV32	0	354.36	147.44	45.23
PT32.T0_2	MV32	0	389.56	146.71	45.95
PT32.T0_3	MV32	0	335.94	139.7	43.57
PT32.T1_1	MV32	0	362.58	141.92	130.7
PT32.T1_2	MV32	0	436.14	143.47	113.6
PT32.T1_3	MV32	0	416.49	129.72	68.42
PT32.T2_1	MV32	0	404.07	136.46	250.8
PT32.T2_2	MV32	0	364.88	140.87	256.41
PT32.T2_3	MV32	0	350.65	129.68	363.66
PT32.T3_1	MV32	0	254.43	99.51	444.84
PT32.T3_2	MV32	0	220.89	97.41	490.9
PT32.T3_3	MV32	0	232.61	103.87	474.1
PT32.T4_1	MV32	0	114.66	79.72	651.65
PT32.T4_2	MV32	0	116.68	74.71	629.8
PT32.T4_3	MV32	0	151.6	82.19	587.52
PT32.T5_1	MV32	0	59.54	72.75	835.85
PT32.T5_2	MV32	0	61.07	64.98	880.18
PT32.T5_3	MV32	0	59.09	70.82	863.81
PT32.T6_1	MV32	0	41.02	75.47	931.03
PT32.T6_2	MV32	0	57.54	86.18	834.27
PT32.T6_3	MV32	0	50.75	86.58	912.34
G5.T1_1	G5	1	531.44	236.72	67.22
G5.T1_2	G5	1	487.95	197.22	43.52
G5.T1_3	G5	1	510.99	183.96	80.6
G5.T2_1	G5	1	418.26	161.68	457.89
G5.T2_2	G5	1	334.51	191.98	576.45
G5.T3_1	G5	1	261	115.45	759.27
G5.T3_2	G5	1	247.65	141.65	776.51
G5.T3_3	G5	1	217.11	92.63	799.4
PT102.T0_1	MV102	1	328.37	96.93	35.21
PT102.T0_2	MV102	1	315.56	98.21	31.81
PT102.T0_3	MV102	1	351.45	86.21	33.83
PT102.T1_1	MV102	1	386.76	83.42	99.17
PT102.T1_2	MV102	1	402.31	85.36	133.63
PT102.T1_3	MV102	1	412.44	83.16	82.95
PT102.T2_1	MV102	1	429.66	91.26	153.24
PT102.T2_2	MV102	1	430.89	77.08	217.32
PT102.T2_3	MV102	1	423.82	85.93	183.94
PT102.T3_1	MV102	1	353.41	66.67	335.94
PT102.T3_2	MV102	1	331.04	76.16	374.39
PT102.T3_3	MV102	1	382.21	81.63	288.66
PT102.T4_1	MV102	1	140.81	60.47	676
PT102.T4_2	MV102	1	165.69	52.45	616.44
PT102.T4_3	MV102	1	152.83	57.62	641.06
PT102.T5_1	MV102	1	102.74	57.28	752.28
PT102.T5_2	MV102	1	106.95	59.33	710.79
PT102.T5_3	MV102	1	122.55	64.38	696.85
PT102.T6_1	MV102	1	80.02	69.64	942.72
PT102.T6_2	MV102	1	118.59	62.55	860.69
PT102.T6_3	MV102	1	105.41	74.63	891.24
