# Supplementary material for: Vitis rotundifolia Genes Introgressed with RUN1 and RPV1: Poor Recombination and Impact on V. vinifera Berry Transcriptome
Source: Plants (Basel). 2024 Jul 29;13(15):2095. doi: 10.3390/plants13152095 (PMC11314213; doi:10.3390/plants13152095)
Supplement: Supplementary file 1 [file plants-13-02095-s001.zip › Table S3_DEGs_annotation.csv]

genes	logFC	logCPM	LR	PValue	FDR	Sy.T4_1	Sy.T4_2	Sy.T4_3	Sy.T5_1	Sy.T5_2	Sy.T5_3	Sy.T6_1	Sy.T6_2	Sy.T6_3	Sy.T7_1	Sy.T7_2	Sy.T7_3	Sy.T8_1	Sy.T8_2	Sy.T8_3	Sy.T8_4	Sy.T9_1	Sy.T9_2	Sy.T9_3	Sy.T10_1	Sy.T10_2	Sy.T10_3	Sy.T11_1	Sy.T11_2	Sy.T11_3	Me.T1_1	Me.T1_2	Me.T1_3	Me.T2_1	Me.T2_2	Me.T2_3	Me.T3_1	Me.T3_2	Me.T3_3	Me.T4_1	Me.T4_2	Me.T4_3	M.T1_1	M.T1_2	M.T1_3	M.T2_1	M.T2_2	M.T2_3	M.T3_1
RGA1	8.738	3.337	6601.649	0	0	2.76828074820539	0	1.06042515963679	2.02651806465829	1.5515367382766	0	0.82356176316945	1.1947287330397	0	1.11675824880035	3.19125404549102	3.88299869412474	1.32218422604854	0	1.16880850440651	1.94352322599241	2.82894005234525	0	2.29661910280222	0.933167346901776	0.86200033811343	0	0	0	0	3.2284493192371	5.00443113052726	2.86323298325181	2.9774086891743	0	3.88588655490061	5.28113326958734	3.49653244078044	2.4273530098653	9.2455299215777	7.85469950390771	3.24311052806064	5.51936750419956	7.00439951981387	3.40091799523666	3.37861450279244	0	0.73660921536945	3.15053948929206
RGA11	9.522	0.537	2683.802	0	0	0	0	0	0	0	0	0	0	0	0	0	0	0	0	0	0	0	0	0	0	0.86200033811343	0	0	0	0	0	0	0	0	0	0	0	0	0	0	0	0.810777632015159	0	0	0	0	0	0	0
RGA4	6.225	2.311	5619.424	0	0	17.5324447386341	7.27705450973011	8.4834012770943	10.1325903232914	8.53345206052132	8.58990215416755	7.41205586852505	4.77891493215879	6.69467801926643	7.81730774160248	0	2.91224902059356	5.28873690419416	6.67605494316103	4.67523401762602	1.29568215066161	7.07235013086312	4.38091044259572	11.4830955140111	9.33167346901776	3.44800135245372	10.69633103719	3.83564918610133	6.10910011443309	3.34056029094816	8.39396823001647	14.2983746586493	7.15808245812953	2.9774086891743	2.74236518213237	4.66306386588073	5.28113326958734	2.62239933058533	2.4273530098653	4.26716765611278	6.28375960312617	2.43233289604548	8.67329179231359	9.33919935975183	12.243304782852	2.70289160223395	3.94277900380773	2.20982764610835	3.93817436161508
RGA9	10.69	2.628	6374.177	0	0	0	0	0	0	0.775768369138302	0	0	0	0	0	0	0	2.64436845209708	0	0	0	0	1.09522761064893	1.14830955140111	0	1.72400067622686	0	0	0	0	1.93706959154226	0.714918732932465	0	0.744352172293575	0	0	0.880188878264557	0	1.6182353399102	0	0.785469950390771	1.62155526403032	0	2.33479983993796	0	0	0	0.73660921536945	0
RPV1	7.412	0.098	2208.257	0	0	4.61380124700899	1.21284241828835	0	0	0	0	0	1.1947287330397	1.91276514836184	0	0	0	1.32218422604854	0	0	0	2.82894005234525	0	1.14830955140111	0	0.86200033811343	1.18848122635444	0	0	0	1.29137972769484	0	0	0.744352172293575	0.685591295533092	0	0.880188878264557	0.87413311019511	1.6182353399102	0.711194609352131	0.785469950390771	0.810777632015159	0	5.25329963986041	1.36036719809466	1.35144580111698	0	0.73660921536945	0.787634872323016
RUN1	9.524	3.47	7998.436	0	0	2.76828074820539	7.27705450973011	4.24170063854715	1.01325903232914	0	1.07373776927094	4.11780881584725	1.1947287330397	0	3.35027474640106	2.12750269699401	0.970749673531186	3.96655267814562	1.11267582386017	2.33761700881301	3.88704645198482	9.90129018320836	2.19045522129786	1.14830955140111	1.86633469380355	3.44800135245372	2.37696245270889	1.27854972870044	3.66546006865986	0	1.93706959154226	3.57459366466233	0.715808245812953	0	1.37118259106618	0	0	1.74826622039022	1.6182353399102	0.711194609352131	0	1.62155526403032	1.57696214405702	1.75109987995347	0	2.70289160223395	0	0	1.57526974464603
VITMroCarlos_v1.3.g00018	2.096	-0.964	103.789	2.25055339798928E-24	1.57378783815327E-23	10.1503627434198	8.48989692801847	5.30212579818394	1.01325903232914	3.87884184569151	0	4.9413705790167	3.58418619911909	3.82553029672367	5.58379124400177	0	4.85374836765593	0	3.33802747158051	3.50642551321952	1.29568215066161	4.24341007851787	1.09522761064893	0	1.86633469380355	1.72400067622686	3.56544367906333	7.67129837220266	6.10910011443309	1.67028014547408	36.1586323754556	40.7503677771505	49.3907689610937	30.5184390640366	21.2533301615259	29.5327378172446	12.3226442957038	14.8602628733169	12.9458827192816	16.357476015099	11.7820492558616	8.91855395216675	33.1162050251974	36.1893975190384	42.1713831409346	20.9474099173131	19.7138950190386	18.4152303842362	15.7526974464603
VITMroCarlos_v1.3.g00032	3.173	-1.013	247.457	9.30939258445097E-56	1.47259025142143E-54	3.69104099760719	3.63852725486506	1.06042515963679	0	3.10307347655321	0	0	1.1947287330397	0	0	0	0	2.64436845209708	0	1.16880850440651	0	0	0	0	0	0	1.18848122635444	0	0	0	0	2.85967493172986	0.715808245812953	0	0.685591295533092	0.777177310980122	0	0.87413311019511	0.809117669955098	0.711194609352131	0.785469950390771	0.810777632015159	1.57696214405702	1.16739991996898	0	2.70289160223395	0.657129833967954	0.73660921536945	0.787634872323016
VITMroCarlos_v1.3.g00059	1.056	1.257	189.826	3.46997690795886E-43	4.22712787421468E-42	25.8372869832503	24.256848365767	32.8731799487404	22.2916987112411	24.0488194432873	18.253542077606	27.1775381845919	35.8418619911909	31.5606249479703	30.1524727176096	21.2750269699401	47.5667340030281	39.6655267814562	36.7183021873856	22.2073615837236	40.8139877458406	35.3617506543156	41.6186492046593	34.4492865420333	43.8588653043835	30.17001183397	34.4659555642789	35.7993924036124	34.2109606408253	43.4272837823261	61.340537065505	65.0576046968543	75.875674056173	86.3448519860547	100.781920443365	123.571192445839	100.34153212216	111.014904994779	136.740886222412	109.523969840228	89.5435743445479	106.211869793986	51.2512696818531	79.9668945178751	70.0589107018752	89.8711457742789	81.4840994120263	83.9734505521173	101.604898529669
VITMroCarlos_v1.3.g00068	-1.95	-1.031	26.118	3.21238790467227E-07	8.4045429695277E-07	3.69104099760719	2.4256848365767	3.18127547891036	11.1458493556206	44.9945654100215	5.36868884635472	3.2942470526778	4.77891493215879	4.78191287090459	6.70054949280212	4.25500539398803	12.6197457559054	7.93310535629124	61.1971703123094	2.33761700881301	55.7143324784491	5.65788010469049	2.19045522129786	8.03816685980776	1.86633469380355	24.9980098052895	1.18848122635444	3.83564918610133	3.66546006865986	51.7786845096965	22.5991452346597	23.5923181867714	1.43161649162591	14.1426912735779	30.8516082989891	17.0979008415627	2.64056663479367	18.3567953140973	9.70941203946118	17.0686706244511	12.5675192062523	1.62155526403032	21.2889889447697	2.91849979992245	22.446058768562	10.8115664089358	38.7706602041093	35.3572423377336	22.0537764250445
VITMroCarlos_v1.3.g00082	-2.127	1.664	26.68	2.40128915395224E-07	6.35229001229684E-07	179.93824863335	252.271223003977	2.12085031927357	84.1004996833189	164.46289425732	271.655655625549	167.183037923398	223.414273078424	212.316931468164	1.11675824880035	1.06375134849701	154.349198091459	1.32218422604854	173.577428522187	234.930509385708	100.415366676275	138.618062564917	194.95051469551	122.869121999919	104.514742852999	5.17200202868058	169.952815368685	3.83564918610133	122.182002288662	172.03885498383	9.03965809386389	478.995551064752	34.3587957990217	5.9548173783486	6.85591295533092	13.9891915976422	8.80188878264557	339.163646755703	182.051475739897	42.6716765611278	13.3529891566431	64.8622105612127	10.2502539363706	14.5924989996122	14.283855579994	13.5144580111698	139.968654635174	7.3660921536945	121.295770337744
VITMroCarlos_v1.3.g00082	-2.127	1.664	26.68	2.40128915395224E-07	6.35229001229684E-07	179.93824863335	252.271223003977	2.12085031927357	84.1004996833189	164.46289425732	271.655655625549	167.183037923398	223.414273078424	212.316931468164	1.11675824880035	1.06375134849701	154.349198091459	1.32218422604854	173.577428522187	234.930509385708	100.415366676275	138.618062564917	194.95051469551	122.869121999919	104.514742852999	5.17200202868058	169.952815368685	3.83564918610133	122.182002288662	172.03885498383	9.03965809386389	478.995551064752	34.3587957990217	5.9548173783486	6.85591295533092	13.9891915976422	8.80188878264557	339.163646755703	182.051475739897	42.6716765611278	13.3529891566431	64.8622105612127	10.2502539363706	14.5924989996122	14.283855579994	13.5144580111698	139.968654635174	7.3660921536945	121.295770337744
VITMroCarlos_v1.3.g00117	3.704	-1.039	264.042	2.25625770739252E-59	3.77753594719825E-58	0.922760249401797	0	0	0	0.775768369138302	0	0	0	0	0	0	0	0	0	0	0	1.41447002617262	0	0	0	0.86200033811343	0	0	0	1.67028014547408	49.072429652404	36.4608553795557	34.3587957990217	39.4506651315595	28.1092431168568	31.864269750185	6.1613221478519	9.61546421214621	7.28205902959589	12.0903083589862	14.1384591070339	8.10777632015159	48.8858264657675	29.1849979992245	43.5317503390293	37.8404824312753	22.3424143549104	35.3572423377336	14.9650625741373
VITMroCarlos_v1.3.g00119	-1.584	0.625	179.796	5.36980648487713E-41	6.25002279235482E-40	42.4469714724827	36.3852725486506	19.0876528734622	30.3977709698743	37.2368817186385	28.9909197703155	41.1780881584725	37.0365907242306	45.9063635606841	50.2541211960159	38.2950485458923	53.3912320442152	38.3433425554077	63.4225219600297	42.0771061586342	54.4186503277875	31.1183405757977	22.9997798236275	39.0425247476377	41.0593632636782	31.8940125101969	41.5968429224055	51.1419891480177	45.2073408468049	48.4381242187484	48.4267397885566	57.9084173675297	35.7904122906476	34.2401999255045	46.6202080962503	59.8426529454694	45.769821669757	47.2031879505359	56.6382368968569	66.1410986697481	37.702557618757	46.2143250248641	40.2125346734539	54.2840962785575	29.9280783580826	46.6248801385357	40.7420497060132	58.1921280141865	68.5242338921024
VITMroCarlos_v1.3.g00149	1.335	1.813	122.168	2.12101098998377E-28	1.71569968186766E-27	189.165851127368	160.095199214062	119.828043038957	169.214258398967	148.171758505416	159.986927621371	112.004399791045	119.47287330397	113.809526327529	100.508242392032	89.3551132737486	99.9872163737121	116.352211892272	92.3520933803942	111.036807918618	158.073222380716	158.420642931334	146.760499826957	149.280241682144	213.695322440507	263.77210346271	218.680545649218	184.111160932864	202.822123799179	195.422777020468	134.303491680264	93.6543540141529	98.7815379221875	109.419769327156	126.834389673622	121.239660512899	140.830220522329	137.238898300632	160.205298651109	214.069577414991	183.79996839144	222.963848804169	109.598869011963	80.5505944778596	85.7031334799639	124.333013702762	131.425966793591	104.598508582462	111.844151869868
VITMroCarlos_v1.3.g00153	2.068	0.433	160.098	1.07710750208035E-36	1.12223727987666E-35	28.6055677314557	3.63852725486506	28.6314793101933	28.371252905216	42.6672603026066	18.253542077606	59.2964469482004	28.6734895929528	33.4733900963321	22.3351649760071	20.2112756214431	31.0639895529979	7.93310535629124	27.8168955965043	19.8697445749106	53.7708092524567	11.315760209381	12.0475037171382	41.3391438504399	48.5247020388924	37.9280148769909	36.8429180169878	11.506947558304	36.6546006865986	10.0216808728445	29.7017337369814	12.1536184598519	20.7584391285756	51.3602998882567	25.3668779347244	32.6414470611651	64.2537881133127	22.7274608650729	42.0741188376651	52.6284010920577	62.0521260808709	32.4311052806064	31.5392428811403	22.1805984794106	28.567711159988	68.2480129564073	40.0849198720452	71.4510938908366	50.408631828673
VITMroCarlos_v1.3.g00153	2.068	0.433	160.098	1.07710750208035E-36	1.12223727987666E-35	28.6055677314557	3.63852725486506	28.6314793101933	28.371252905216	42.6672603026066	18.253542077606	59.2964469482004	28.6734895929528	33.4733900963321	22.3351649760071	20.2112756214431	31.0639895529979	7.93310535629124	27.8168955965043	19.8697445749106	53.7708092524567	11.315760209381	12.0475037171382	41.3391438504399	48.5247020388924	37.9280148769909	36.8429180169878	11.506947558304	36.6546006865986	10.0216808728445	29.7017337369814	12.1536184598519	20.7584391285756	51.3602998882567	25.3668779347244	32.6414470611651	64.2537881133127	22.7274608650729	42.0741188376651	52.6284010920577	62.0521260808709	32.4311052806064	31.5392428811403	22.1805984794106	28.567711159988	68.2480129564073	40.0849198720452	71.4510938908366	50.408631828673
VITMroCarlos_v1.3.g00175	4.841	-0.316	617.795	2.25620448211848E-136	9.55471846466158E-135	0	0	0	0	0	0	0	0	0	0	0	0	0	0	0	0	0	0	0	0	0	0	0	0	0	21.9534553708123	40.0354490442181	39.3694535197124	33.4958477532109	44.563434209651	36.5273336160657	69.5349213829	84.7909116889257	72.0114726260038	36.9821196863108	33.7752078668032	43.7819921288186	34.6931671692544	32.6871977591314	33.3289963533193	29.7318076245735	36.1421408682375	22.8348856764529	44.1075528500889
VITMroCarlos_v1.3.g00203	-1.288	-0.931	18.057	2.14346085749918E-05	4.73318875819579E-05	10.1503627434198	2.4256848365767	6.36255095782072	8.10607225863314	5.43037858396811	18.253542077606	10.7063029212029	14.3367447964764	4.78191287090459	10.0508242392032	12.7650161819641	10.678246408843	115.030027666223	77.887307670212	3.50642551321952	6.47841075330803	2.82894005234525	9.85704849584037	5.74154775700555	4.66583673450888	4.31000169056715	27.3350682061522	47.3063399619164	6.10910011443309	3.34056029094816	7.10258850232163	10.0088622610545	51.5381936985326	5.9548173783486	19.8821475704597	36.5273336160657	65.1339769915772	12.2378635427315	12.1367650493265	21.3358382805639	19.6367487597693	12.9724421122426	7.09632964825658	12.8413991196588	39.4506487447453	8.78439770726034	6.57129833967954	16.2054027381279	7.08871385090715
VITMroCarlos_v1.3.g00205	-1.16	2.664	66.451	3.58647924786046E-16	1.7323205360677E-15	83.0484224461618	230.440059474787	187.695253255711	200.62528840117	49.6491756248513	222.263718239085	360.720052268219	373.950093441426	248.659469287039	145.178572344046	238.28030206333	407.714862883098	748.356271943474	213.633758181153	231.424083872488	490.415694025418	230.558614266138	802.801838605666	353.679341831542	160.504783667105	339.628133216691	203.23028970661	126.576423141344	118.516542220002	419.240316513995	58.7577776101153	20.017724522109	41.5168782571513	189.809803934862	249.555231574046	146.886511775243	383.762350923347	380.247902934873	394.849422938088	402.536148893306	175.159798937142	396.470262055413	22.0774700167982	30.3523979191935	17.6847735752306	176.363677045765	166.91097782786	196.674660503643	172.492037038741
VITMroCarlos_v1.3.g00217	3.708	1.301	455.455	4.68803735674716E-101	1.37414894398318E-99	6.45932174581258	0	1.06042515963679	1.01325903232914	0.775768369138302	0	4.9413705790167	7.16837239823819	3.82553029672367	7.81730774160248	1.06375134849701	6.7952477147183	7.93310535629124	8.90140659088137	9.35046803525204	6.47841075330803	19.8025803664167	15.333186549085	19.5212623738189	4.66583673450888	2.58600101434029	4.75392490541777	1.27854972870044	2.44364004577324	1.67028014547408	107.184517398672	90.7946790824231	83.7495647601155	156.313956181651	185.795241089468	143.000625220342	95.0603988525722	110.140771884584	118.131179813444	135.126975776905	98.9692137492372	87.5639842576372	79.6365882748794	61.2884957983714	54.4146879237866	154.740544227894	137.340135299302	128.170003474284	200.059257570046
VITMroCarlos_v1.3.g00221	1.264	2.759	96.118	1.0822667173642E-22	7.08320769322377E-22	158.714762897109	217.098792873615	266.166715068834	138.816487429093	182.305566747501	119.184892389075	292.364425925155	238.94574660794	269.699885919019	303.758243673696	338.272928822048	382.475371371287	374.178135971737	445.070329544068	382.200380940927	209.25266733185	475.261928794001	470.94787257904	460.472130111845	542.170228549932	525.820206249192	508.669964879702	378.450719695331	342.109606408253	380.823873168091	192.415579426531	116.531753467992	153.182964603972	267.966782025687	318.799952422888	266.571817666182	337.112340375325	296.331124356142	356.820892450198	353.463720848009	312.617040255527	267.556618565003	149.022922613388	132.499890916479	176.167552153259	280.425003731772	229.995441888784	226.139029118421	308.752869950622
VITMroCarlos_v1.3.g00222	1.264	2.759	96.118	1.0822667173642E-22	7.08320769322377E-22	158.714762897109	217.098792873615	266.166715068834	138.816487429093	182.305566747501	119.184892389075	292.364425925155	238.94574660794	269.699885919019	303.758243673696	338.272928822048	382.475371371287	374.178135971737	445.070329544068	382.200380940927	209.25266733185	475.261928794001	470.94787257904	460.472130111845	542.170228549932	525.820206249192	508.669964879702	378.450719695331	342.109606408253	380.823873168091	192.415579426531	116.531753467992	153.182964603972	267.966782025687	318.799952422888	266.571817666182	337.112340375325	296.331124356142	356.820892450198	353.463720848009	312.617040255527	267.556618565003	149.022922613388	132.499890916479	176.167552153259	280.425003731772	229.995441888784	226.139029118421	308.752869950622
VITMroCarlos_v1.3.g00238	1.399	0.204	68.056	1.58905480309167E-16	7.82257015057653E-16	26.7600472326521	29.1082180389205	24.3897786716461	38.5038432285074	41.11572356433	26.8434442317736	33.7660322899475	34.6471332581512	44.9499809865031	23.4519232248074	35.1037945004012	21.3564928176861	39.6655267814562	48.9577362498475	23.3761700881301	12.3089804312853	33.947280628143	27.3806902662233	28.7077387850277	38.2598612229728	35.3420138626506	32.08899311157	56.2561880628195	42.7637008010316	63.4706455280151	44.552600605472	23.5923181867714	30.063946324144	23.8192695133944	37.7075212543201	36.5273336160657	71.2952991394291	52.4479866117066	68.7750019461834	41.9604819517757	57.3393063785263	60.808322401137	21.2889889447697	20.4294985994571	37.4100979476033	39.8676511329508	38.1135303701413	22.0982764610835	84.2769313385627
VITMroCarlos_v1.3.g00255	5.305	1.561	999.109	2.80435605572913E-219	2.17832046570939E-217	0	1.21284241828835	0	0	0	0	0	0	0	0	0	0	1.32218422604854	0	1.16880850440651	0	0	1.09522761064893	0	0	0	0	0	0	0	248.590597581257	123.680940797316	205.436966548317	167.479238766054	200.192658295663	216.832469763454	192.761364339938	206.295414006046	150.495886611648	171.397900853863	157.093990078154	149.993861922804	138.772668677017	180.363287635207	227.181322081809	181.093737349675	157.711160152309	159.107590519801	389.879261799893
VITMroCarlos_v1.3.g00264	1.352	1.742	199.945	2.14699578531764E-45	2.75055879319535E-44	169.787885889931	271.676701696591	292.677344059753	169.214258398967	211.008996405618	132.069745620326	130.946320343943	114.693958371811	112.853143753348	96.0412093968304	82.9726051827666	91.2504693119315	70.0757639805726	60.0844944884492	75.9725527864228	84.8671808683353	89.1116116488753	72.2850223028294	82.6782877008798	63.4553795893208	70.6840277253012	61.8010237704311	66.484585892423	65.9782812358774	55.1192448006447	197.581098337311	212.330863680942	214.742473743886	142.915617080366	130.947937446821	153.103930263084	87.1386989481912	120.630369206925	101.139708744387	100.989634528003	113.893142806662	132.156754018471	212.101408375669	208.964585674447	161.883696573265	141.901809117282	143.254303805014	167.210291888865	106.330707763607
VITMroCarlos_v1.3.g00276	-1.003	-0.528	48.552	3.21685511775283E-12	1.21795680490906E-11	7.38208199521438	9.70273934630682	22.2689283523725	4.05303612931657	10.8607571679362	17.1798043083351	17.2947970265585	13.1420160634367	12.4329734643519	12.2843407368039	17.0200215759521	6.7952477147183	26.4436845209708	12.2394340624619	17.5321275660976	8.42193397930044	24.0459904449346	9.85704849584037	9.18647641120887	18.6633469380355	19.8260077766089	15.4502559426078	14.0640470157049	28.1018605263922	10.0216808728445	31.6388033285236	17.1580495903792	39.3694535197124	22.3305651688073	26.7380605257906	21.7609647074434	32.5669884957886	49.8255872811213	39.6467658277998	34.1373412489023	23.5640985117231	37.2957710726973	29.1737996650548	14.5924989996122	22.446058768562	22.2988557184301	17.7425055171348	22.0982764610835	42.5322831054429
VITMroCarlos_v1.3.g00283	1.143	-1.139	7.793	0.005245509683783	0.008765878352274	0.922760249401797	0	3.18127547891036	1.01325903232914	23.273051074149	0	0.82356176316945	0	0.956382574180918	0	1.06375134849701	1.94149934706237	5.28873690419416	0	2.33761700881301	3.88704645198482	0	2.19045522129786	2.29661910280222	7.46533877521421	36.2040142007641	2.37696245270889	0	1.22182002288662	1.67028014547408	1.93706959154226	7.14918732932465	33.6429875532088	2.23305651688073	4.11354777319855	2.33153193294037	45.769821669757	2.62239933058533	7.28205902959589	1.42238921870426	3.14187980156308	11.3508868482122	2.36544321608553	23.9316983593641	0.680183599047332	4.05433740335093	33.5136215323657	2.9464368614778	2.36290461696905
VITMroCarlos_v1.3.g00294	-1.833	-1.073	45.664	1.40352840629169E-11	5.12151662362613E-11	4.61380124700899	13.3412666011719	3.18127547891036	3.03977709698743	6.98191532224471	5.36868884635472	6.5884941053556	1.1947287330397	2.86914772254275	1.11675824880035	4.25500539398803	3.88299869412474	0	5.56337911930085	3.50642551321952	5.18272860264643	2.82894005234525	2.19045522129786	8.03816685980776	0.933167346901776	1.72400067622686	7.13088735812666	1.27854972870044	0	5.01084043642224	33.5758729200659	21.447561987974	20.7584391285756	29.774086891743	32.9083821855884	20.2066100854832	15.843399808762	24.4757270854631	34.7920598080692	27.7365897647331	14.9239290574247	23.5125513284396	12.6156971524561	19.8457986394726	12.9234883818993	23.6503015195471	30.2279723625259	20.6250580303446	46.4704574670579
VITMroCarlos_v1.3.g00294	-1.833	-1.073	45.664	1.40352840629169E-11	5.12151662362613E-11	4.61380124700899	13.3412666011719	3.18127547891036	3.03977709698743	6.98191532224471	5.36868884635472	6.5884941053556	1.1947287330397	2.86914772254275	1.11675824880035	4.25500539398803	3.88299869412474	0	5.56337911930085	3.50642551321952	5.18272860264643	2.82894005234525	2.19045522129786	8.03816685980776	0.933167346901776	1.72400067622686	7.13088735812666	1.27854972870044	0	5.01084043642224	33.5758729200659	21.447561987974	20.7584391285756	29.774086891743	32.9083821855884	20.2066100854832	15.843399808762	24.4757270854631	34.7920598080692	27.7365897647331	14.9239290574247	23.5125513284396	12.6156971524561	19.8457986394726	12.9234883818993	23.6503015195471	30.2279723625259	20.6250580303446	46.4704574670579
VITMroCarlos_v1.3.g00314	1.321	0.935	107.067	4.30430075597744E-25	3.09124198088044E-24	0.922760249401797	0	0	0	0	0	4.11780881584725	1.1947287330397	0.956382574180918	4.46703299520142	5.31875674248504	0.970749673531186	3.96655267814562	2.22535164772034	18.7009360705041	3.88704645198482	0	5.47613805324465	1.14830955140111	3.7326693876071	5.17200202868058	7.13088735812666	1.27854972870044	8.55274016020633	8.35140072737041	51.6551891077937	38.6056115783531	40.0852617655253	42.4280738207338	32.2227908900553	41.1903974819465	77.4566212872811	39.33598995878	113.276473793714	161.441176322934	190.869197944957	209.991406691926	28.3853185930263	51.3655964786351	31.9686291552246	44.5977114368602	53.2275165514043	54.5090819373393	51.196266700996
VITMroCarlos_v1.3.g00342	2.124	0.244	134.495	4.25720740380881E-31	3.74768836678272E-30	62.7476969593222	46.0880118949574	50.9004076625658	49.649692584128	103.177193095394	91.2677103880302	46.9430205006587	31.0629470590322	65.9903976184833	53.604395942417	39.3587998943893	77.6599738824949	39.6655267814562	23.3661923010636	44.4147231674472	91.3455916216433	15.5591702878989	38.3329663727126	55.1188584672532	12.1311755097231	40.5140158913312	20.2041808480255	8.9498481009031	12.2182002288662	6.68112058189633	38.0957019669978	29.3116680502311	20.7584391285756	20.8418608242201	24.6812866391913	28.7555605062645	14.9632109304975	1.74826622039022	10.5185297094163	2.13358382805639	6.28375960312617	15.404775008288	29.9622807370833	19.8457986394726	39.4506487447453	19.5959641161961	15.7711160152309	22.0982764610835	6.30107897858413
VITMroCarlos_v1.3.g00351	3.421	-0.685	579.989	3.77029727726803E-128	1.47011710347583E-126	0.922760249401797	1.21284241828835	1.06042515963679	1.01325903232914	0.775768369138302	0	0	0	1.91276514836184	1.11675824880035	0	0.970749673531186	0	1.11267582386017	0	0	0	2.19045522129786	1.14830955140111	0	0.86200033811343	0	3.83564918610133	0	0	8.39396823001647	16.4431308574467	13.6003566704461	14.8870434458715	10.9694607285295	10.8804823537217	9.68207766091013	14.8602628733169	26.7008831085182	12.0903083589862	18.0658088589877	17.0263302723183	14.9811403685417	18.0946987595192	13.6036719809466	14.8659038122867	16.4282458491989	19.1518395996057	18.1156020634294
VITMroCarlos_v1.3.g00351	3.421	-0.685	579.989	3.77029727726803E-128	1.47011710347583E-126	0.922760249401797	1.21284241828835	1.06042515963679	1.01325903232914	0.775768369138302	0	0	0	1.91276514836184	1.11675824880035	0	0.970749673531186	0	1.11267582386017	0	0	0	2.19045522129786	1.14830955140111	0	0.86200033811343	0	3.83564918610133	0	0	8.39396823001647	16.4431308574467	13.6003566704461	14.8870434458715	10.9694607285295	10.8804823537217	9.68207766091013	14.8602628733169	26.7008831085182	12.0903083589862	18.0658088589877	17.0263302723183	14.9811403685417	18.0946987595192	13.6036719809466	14.8659038122867	16.4282458491989	19.1518395996057	18.1156020634294
VITMroCarlos_v1.3.g00355	2.224	1.759	100.501	1.1832309258772E-23	8.04918811687426E-23	0.922760249401797	1.21284241828835	1.06042515963679	7.092813226304	3.10307347655321	6.44242661562566	7.41205586852505	1.1947287330397	3.82553029672367	2.23351649760071	1.06375134849701	0.970749673531186	0	2.22535164772034	1.16880850440651	0	2.82894005234525	7.66659327454251	5.74154775700555	16.797012244232	27.5840108196298	27.3350682061522	8.9498481009031	2.44364004577324	0	8.39396823001647	2.85967493172986	10.7371236871943	0	0	0.777177310980122	1.76037775652911	7.86719799175599	2.4273530098653	4.26716765611278	7.85469950390771	0	7.88481072028508	4.08589971989143	4.08110159428399	0.675722900558488	0	0.73660921536945	3.93817436161508
VITMroCarlos_v1.3.g00356	2.398	-0.258	90.512	1.83819982824136E-21	1.13987698172689E-20	0	0	0	0	0	0	0	0	1.91276514836184	0	0	0	0	0	0	0	0	0	0	0.933167346901776	0	0	0	0	0	12.268107413101	10.723780993987	12.8845484246331	1.48870434458715	3.42795647766546	3.10870924392049	3.52075551305823	6.11893177136577	3.23647067982039	3.55597304676065	4.71281970234463	1.62155526403032	10.2502539363706	11.0902992397053	10.8829375847573	0	2.62851933587182	0	9.45161846787619
VITMroCarlos_v1.3.g00365	-1.09	6.204	106.78	4.97530823060381E-25	3.56533559220036E-24	11463.4505783185	13084.1440084947	13663.57818192	4097.61952673905	5359.00789400739	4099.53080307646	2613.98503629984	3626.00170477548	2499.98404890892	1735.44231863575	1812.6322978389	1094.03488206965	2558.42647740393	3519.39363086972	2903.32032494576	1090.96437085707	2424.40162485988	1122.60830091515	1760.3585422979	1147.79583668918	974.060382068176	1423.80050917262	1456.2681409898	1100.85984062084	1003.83836742992	2929.49491227575	2287.02502665096	2354.2933204788	2392.34788175155	1887.4328366026	1792.17087912016	783.368101655456	812.943792481453	579.32825168785	291.589789834374	463.427270730555	351.066714662564	2047.68534405804	1580.07579167801	3014.57371097778	1616.3291781359	1588.28280870055	1417.97273958619	1011.32317606275
VITMroCarlos_v1.3.g00371	2.394	-0.99	170.153	6.85103273971507E-39	7.52313740246167E-38	23.0690062350449	19.4054786926136	16.9668025541886	22.2916987112411	15.515367382766	20.4010176161479	21.4126058424057	13.1420160634367	15.3021211868947	16.7513737320053	7.44625943947905	28.1517405324044	7.93310535629124	13.3521098863221	22.2073615837236	11.0132982806237	7.07235013086312	15.333186549085	13.7797146168133	21.4628489787409	20.6880081147223	13.0732934898989	19.1782459305066	17.1054803204127	15.0325213092667	0	0	0	0	0	0	0	0	0	0	0.785469950390771	0	0	0	0	0	0	0	0
VITMroCarlos_v1.3.g00413	2.757	1.182	225.465	5.81201313350717E-51	8.38071283154524E-50	12.9186434916252	12.1284241828835	7.42297611745751	6.07955419397486	6.20614695310641	7.51616438489661	11.5298646843723	9.55782986431759	12.4329734643519	13.4010989856042	13.8287675304611	22.3272424912173	15.8662107125825	16.6901373579026	15.1945105572846	18.1395501092625	5.65788010469049	12.0475037171382	9.18647641120887	13.9975102035266	23.2740091290626	19.0156996216711	19.1782459305066	20.7709403890725	8.35140072737041	4.51982904693195	11.4386997269194	7.15808245812953	16.3757477904587	18.5109649793935	21.7609647074434	17.6037775652911	20.1050615344875	14.5641180591918	13.5126975776905	16.4948689582062	13.7832197442577	8.67329179231359	12.2576991596743	5.44146879237866	20.2716870167546	16.4282458491989	17.6786211688668	9.45161846787619
VITMroCarlos_v1.3.g00414	3.72	0.52	419.56	3.04298168816119E-93	8.18775665355094E-92	0.922760249401797	0	1.06042515963679	1.01325903232914	0	3.22121330781283	1.6471235263389	0	0.956382574180918	6.70054949280212	1.06375134849701	0.970749673531186	1.32218422604854	14.4647857101822	4.67523401762602	3.88704645198482	12.7302302355536	2.19045522129786	5.74154775700555	4.66583673450888	0.86200033811343	1.18848122635444	5.11419891480177	1.22182002288662	1.67028014547408	0	0	1.43161649162591	1.48870434458715	2.74236518213237	3.10870924392049	2.64056663479367	5.24479866117066	2.4273530098653	2.13358382805639	2.35640985117231	0.810777632015159	0	0.58369995998449	1.36036719809466	2.02716870167546	3.28564916983977	0.73660921536945	2.36290461696905
VITMroCarlos_v1.3.g00415	3.77	0.108	205.149	1.57128274050051E-46	2.06039771885177E-45	3.69104099760719	1.21284241828835	0	1.01325903232914	3.10307347655321	2.14747553854189	3.2942470526778	1.1947287330397	0.956382574180918	4.46703299520142	1.06375134849701	0.970749673531186	1.32218422604854	5.56337911930085	0	3.88704645198482	5.65788010469049	0	8.03816685980776	5.59900408141066	8.6200033811343	5.94240613177222	2.55709945740089	3.66546006865986	0	0.645689863847421	2.1447561987974	2.14742473743886	1.48870434458715	4.11354777319855	3.10870924392049	3.52075551305823	3.49653244078044	3.23647067982039	4.26716765611278	3.14187980156308	6.48622105612128	2.36544321608553	1.16739991996898	4.08110159428399	4.73006030390941	3.28564916983977	2.9464368614778	0.787634872323016
VITMroCarlos_v1.3.g00416	3.77	0.108	205.149	1.57128274050051E-46	2.06039771885177E-45	3.69104099760719	1.21284241828835	0	1.01325903232914	3.10307347655321	2.14747553854189	3.2942470526778	1.1947287330397	0.956382574180918	4.46703299520142	1.06375134849701	0.970749673531186	1.32218422604854	5.56337911930085	0	3.88704645198482	5.65788010469049	0	8.03816685980776	5.59900408141066	8.6200033811343	5.94240613177222	2.55709945740089	3.66546006865986	0	0.645689863847421	2.1447561987974	2.14742473743886	1.48870434458715	4.11354777319855	3.10870924392049	3.52075551305823	3.49653244078044	3.23647067982039	4.26716765611278	3.14187980156308	6.48622105612128	2.36544321608553	1.16739991996898	4.08110159428399	4.73006030390941	3.28564916983977	2.9464368614778	0.787634872323016
VITMroCarlos_v1.3.g00429	-2.098	0.916	76.543	2.15510736769173E-18	1.15742911521391E-17	204.852775367199	33.9595877120739	77.4110366534855	37.4905841961783	31.8065031346704	97.7101370036559	156.476735002196	145.756905430843	56.4265718766742	22.3351649760071	132.968918562126	20.3857431441549	76.6866851108153	18.9154890056229	26.8825956013496	31.0963716158786	82.0392615180122	17.5236417703829	101.051240523298	94.2499020370794	94.8200371924773	110.528754050963	86.9413815516301	20.7709403890725	31.7353227640076	30.3474236008288	32.8862617148934	33.6429875532088	143.65996925266	26.7380605257906	81.6036176529128	93.3000210960431	34.9653244078044	23.4644124286979	33.4261466395501	17.280338908597	31.6203276485912	35.4816482412829	43.1937970388522	35.3695471504613	45.2734343374187	28.256582860622	30.2009778301474	95.3038195510849
VITMroCarlos_v1.3.g00462	1.323	-0.54	102.889	3.54477172476044E-24	2.45843578476865E-23	17.5324447386341	9.70273934630682	12.7251019156414	14.185626452608	3.87884184569151	8.58990215416755	5.76493234218615	1.1947287330397	8.60744316762826	5.58379124400177	8.51001078797606	6.7952477147183	9.25528958233978	13.3521098863221	3.50642551321952	5.83056967797723	1.41447002617262	12.0475037171382	8.03816685980776	20.5296816318391	13.7920054098149	5.94240613177222	6.39274864350222	4.88728009154647	6.68112058189633	28.4103540092865	36.4608553795557	39.3694535197124	8.9322260675229	9.59827813746329	7.77177310980122	10.5622665391747	11.3637304325364	4.85470601973059	16.357476015099	21.2076886605508	9.72933158418191	38.6355725293969	18.6783987195037	18.364957174278	8.78439770726034	11.1712071774552	6.62948293832505	8.66398359555318
VITMroCarlos_v1.3.g00463	1.05	-0.668	55.467	9.50621414487971E-14	3.97443233589822E-13	17.5324447386341	3.63852725486506	6.36255095782072	7.092813226304	8.53345206052132	11.8111154619804	8.2356176316945	7.16837239823819	8.60744316762826	8.93406599040283	4.25500539398803	6.7952477147183	9.25528958233978	3.33802747158051	7.01285102643903	10.3654572052929	5.65788010469049	2.19045522129786	11.4830955140111	13.9975102035266	9.48200371924773	5.94240613177222	5.11419891480177	7.33092013731971	5.01084043642224	12.9137972769484	31.4564242490285	44.3801112404031	11.9096347566972	15.7685997972611	9.32612773176147	8.80188878264557	15.734395983512	9.70941203946118	22.047032889916	21.9931586109416	19.4586631683638	27.5968375209978	23.9316983593641	31.2884455561773	16.2173496134037	12.4854668453911	13.9955750920195	3.93817436161508
VITMroCarlos_v1.3.g00464	1.174	-0.635	122.384	1.90241234754184E-28	1.5426787159998E-27	7.38208199521438	4.85136967315341	9.54382643673109	11.1458493556206	11.6365255370745	16.1060665390642	16.471235263389	15.5314735295161	12.4329734643519	12.2843407368039	12.7650161819641	14.5612451029678	22.4771318428252	10.0140824147415	9.35046803525204	10.3654572052929	9.90129018320836	13.1427313277872	14.9280241682144	9.33167346901776	10.3440040573612	13.0732934898989	5.11419891480177	14.6618402746394	18.3730816002149	18.7250060515752	25.7370743855687	19.3268226369497	11.1652825844036	19.1965562749266	17.8750781525428	6.1613221478519	12.2378635427315	7.28205902959589	17.0686706244511	16.4948689582062	11.3508868482122	27.5968375209978	29.1849979992245	17.6847735752306	12.1630122100528	11.8283370114232	16.2054027381279	7.08871385090715
VITMroCarlos_v1.3.g00466	1.156	-0.757	102.664	3.97188579245399E-24	2.74884297622191E-23	16.6096844892324	3.63852725486506	7.42297611745751	12.1591083879497	17.8426724901809	18.253542077606	16.471235263389	13.1420160634367	14.3457386127138	12.2843407368039	11.7012648334671	11.6489960823742	3.96655267814562	13.3521098863221	8.18165953084554	13.6046625819469	2.82894005234525	5.47613805324465	6.88985730840665	16.797012244232	12.068004733588	8.3193685844811	5.11419891480177	8.55274016020633	8.35140072737041	21.9534553708123	20.017724522109	21.4742473743886	6.69916955064218	12.3406433195957	8.54895042078135	8.80188878264557	6.11893177136577	7.28205902959589	14.2238921870426	16.4948689582062	9.72933158418191	21.2889889447697	15.7598989195812	16.324406377136	12.1630122100528	19.0567651850707	8.8393105844334	13.3897928294913
VITMroCarlos_v1.3.g00469	1.776	-1.089	108.185	2.44849772358732E-25	1.77704222540268E-24	11.9958832422234	12.1284241828835	16.9668025541886	17.2254035495954	18.6184408593192	19.327279846877	24.7068528950835	15.5314735295161	7.65106059344734	11.1675824880035	15.9562702274551	10.678246408843	14.5440264865339	10.0140824147415	11.6880850440651	12.9568215066161	4.24341007851787	7.66659327454251	12.6314050654122	7.46533877521421	0	2.37696245270889	1.27854972870044	0	0	4.51982904693195	5.71934986345972	12.1687401788202	5.9548173783486	3.42795647766546	6.9945957988211	0	1.74826622039022	4.85470601973059	4.26716765611278	4.71281970234463	0.810777632015159	20.5005078727412	8.17179943978285	1.36036719809466	6.08150610502639	9.19981767555136	9.57591979980285	7.08871385090715
VITMroCarlos_v1.3.g00514	3.442	1.879	3056.503	0	0	35.0648894772683	47.3008543132457	39.2357309065611	26.3447348405577	31.0307347655321	22.5484931546898	22.2361676055752	27.4787608599131	20.0840340577993	18.984890229606	15.9562702274551	17.4734941235613	30.4102371991164	20.0281648294831	26.8825956013496	23.3222787119089	52.3353909683871	19.7140969916807	9.18647641120887	30.7945224477586	49.9960196105789	32.08899311157	33.2422929462115	43.9855208239183	36.7461632004298	18.0793161877278	12.8685371927844	7.15808245812953	20.0975086519265	28.1092431168568	23.3153193294037	28.1660441044658	24.4757270854631	38.8376481578447	32.0037574208459	48.6991369242278	34.0526605446367	7.09632964825658	15.1761989595967	16.324406377136	20.9474099173131	20.3710248530066	13.2589658766501	34.6559343822127
VITMroCarlos_v1.3.g00517	1.278	1.668	380.969	7.65766132360739E-85	1.88516421425287E-83	124.572633669243	82.473284443608	109.223791442589	90.1800538772937	65.9403113767556	104.152563619282	66.7085028167255	76.4626389145407	74.5978407861116	89.3406599040283	65.9525836068145	59.2157300854023	81.9754220150095	66.7605494316103	101.686339883366	92.6412737723049	43.8485708113513	31.761600708819	57.4154775700555	57.8563755079101	80.166031444549	62.9895049967855	70.3202350785244	63.5346411901042	40.086723491378	41.3241512862349	46.4697176406102	39.3694535197124	52.8490042328438	57.5896688247797	37.3045109270459	41.3688772784342	56.8186521626822	56.6382368968569	50.4948172640013	33.7752078668032	64.8622105612127	38.6355725293969	30.3523979191935	49.6534027304552	46.6248801385357	61.7702043929877	33.8840239069947	38.5941087438278
VITMroCarlos_v1.3.g00518	1.576	0.984	325.944	7.34747456222041E-73	1.528367911579E-71	33.2193689784647	29.1082180389205	15.9063773945518	24.3182167758994	25.600356181564	12.8848532312513	17.2947970265585	20.3103884616749	31.5606249479703	30.1524727176096	21.2750269699401	24.2687418382796	21.1549476167766	30.0422472442246	39.7394891498212	40.1661466705098	21.2170503925893	33.9520559301168	32.1526674392311	29.8613551008568	23.2740091290626	23.7696245270889	25.5709945740089	20.7709403890725	23.3839220366371	78.1284735255379	60.0531735663271	39.3694535197124	56.5707650943117	69.9303121443754	104.141759671336	67.7745436263709	48.9514541709262	48.5470601973059	54.7619849201141	45.5572571226647	33.2418829126215	26.8083564489693	43.1937970388522	76.8607466923485	68.9237358569657	80.8269695780584	72.1877031062061	91.3656451894699
VITMroCarlos_v1.3.g00521	6.6	2.803	701.629	1.32253185192467E-154	6.37862298582686E-153	0	2.4256848365767	0	2.02651806465829	1.5515367382766	0	0.82356176316945	0	1.91276514836184	2.23351649760071	1.06375134849701	3.88299869412474	5.28873690419416	7.7887307670212	4.67523401762602	1.29568215066161	11.315760209381	7.66659327454251	4.59323820560444	0	0.86200033811343	0	0	1.22182002288662	0	178.856092285736	103.663216275207	56.5488514192233	66.2473433341282	51.4193471649819	21.7609647074434	77.4566212872811	101.399440782633	175.578534380256	27.025395155381	52.6264866761817	16.2155526403032	71.7517775545943	60.7047958383869	132.63580181423	22.9745786189886	11.1712071774552	9.57591979980285	157.526974464603
VITMroCarlos_v1.3.g00525	3.751	-0.046	1253.042	1.8113680172063E-274	1.88261090717882E-272	8.30484224461618	2.4256848365767	1.06042515963679	4.05303612931657	2.3273051074149	0	2.47068528950835	2.3894574660794	1.91276514836184	3.35027474640106	2.12750269699401	3.88299869412474	5.28873690419416	0	4.67523401762602	5.83056967797723	4.24341007851787	7.66659327454251	10.33478596261	5.59900408141066	6.89600270490744	3.56544367906333	11.506947558304	9.77456018309295	23.3839220366371	5.81120877462679	7.14918732932465	6.44227421231657	16.3757477904587	4.79913906873164	5.44024117686086	22.0047219566139	13.9861297631218	16.182353399102	21.3358382805639	31.4187980156308	28.3772171205306	14.1926592965132	5.25329963986041	14.283855579994	15.5416267128452	14.456856347295	27.9911501840391	15.7526974464603
VITMroCarlos_v1.3.g00527	7.565	-0.768	819.405	3.2594257656309E-180	1.92416940648255E-178	1.84552049880359	0	0	5.06629516164572	0.775768369138302	0	0.82356176316945	0	0.956382574180918	0	0	0.970749673531186	1.32218422604854	1.11267582386017	0	1.29568215066161	0	2.19045522129786	0	0	0	0	0	0	0	0	0	0.715808245812953	0	0	0	0	0	0	0	0	0	0	0.58369995998449	0	0	0.657129833967954	0	0
VITMroCarlos_v1.3.g00537	2.292	1.097	575.035	4.50988557288506E-127	1.74238602689592E-125	54.442854714706	14.5541090194602	25.4502038312829	12.1591083879497	13.9638306444894	20.4010176161479	20.5890440792363	10.7525585973573	12.4329734643519	13.4010989856042	13.8287675304611	17.4734941235613	19.8327633907281	27.8168955965043	14.0257020528781	36.9269412938558	16.9736403140715	16.428414159734	21.8178814766211	32.6608571415622	23.2740091290626	17.8272183953167	14.0640470157049	14.6618402746394	21.7136418911631	69.088815431674	68.6321983615167	92.3392637098709	58.8038216111924	65.8167643711768	34.9729789941055	91.539643339514	97.9029083418523	65.538531266363	68.9858771071567	83.2598147414217	82.6993184655463	69.3863343385087	74.1298949180302	59.1759731171179	54.7335549452375	67.6843728986993	77.3439676137922	77.9758523599786
VITMroCarlos_v1.3.g00546	2.667	-0.466	352.596	1.15302059507417E-78	2.59601135810864E-77	7.38208199521438	12.1284241828835	5.30212579818394	6.07955419397486	7.75768369138302	5.36868884635472	8.2356176316945	10.7525585973573	6.69467801926643	0	4.25500539398803	5.82449804118711	7.93310535629124	4.45070329544068	7.01285102643903	7.77409290396964	1.41447002617262	5.47613805324465	4.59323820560444	4.66583673450888	6.03400236679401	3.56544367906333	0	1.22182002288662	0	9.03965809386389	33.6011804478259	15.747781407885	13.3983391012844	13.7118259106618	15.5435462196024	3.52075551305823	13.9861297631218	3.23647067982039	3.55597304676065	10.9965793054708	8.91855395216675	25.2313943049123	18.0946987595192	18.364957174278	13.5144580111698	15.7711160152309	9.57591979980285	6.30107897858413
VITMroCarlos_v1.3.g00547	2.196	-0.195	319.647	1.72874466327495E-71	3.51186209400459E-70	8.30484224461618	15.7669514377486	11.6646767560047	10.1325903232914	7.75768369138302	9.66363992343849	10.7063029212029	15.5314735295161	7.65106059344734	1.11675824880035	11.7012648334671	7.76599738824949	7.93310535629124	4.45070329544068	7.01285102643903	8.42193397930044	2.82894005234525	5.47613805324465	5.74154775700555	5.59900408141066	6.03400236679401	3.56544367906333	0	2.44364004577324	0	13.5594871407958	53.6189049699349	22.9058638660145	17.1200999627522	21.2533301615259	19.4294327745031	9.68207766091013	27.9722595262435	8.09117669955098	11.3791137496341	17.280338908597	21.0802184323941	31.5392428811403	33.8545976791004	29.2478947590353	18.9202412156377	22.9995441888784	19.1518395996057	12.6021579571683
VITMroCarlos_v1.3.g00548	6.622	2.253	4550.003	0	0	13.841403741027	18.1926362743253	23.3293535120093	14.185626452608	6.98191532224471	7.51616438489661	7.41205586852505	5.97364366519849	8.60744316762826	14.5178572344046	5.31875674248504	6.7952477147183	3.96655267814562	4.45070329544068	5.84404252203253	2.59136430132321	4.24341007851787	5.47613805324465	6.88985730840665	2.79950204070533	1.72400067622686	1.18848122635444	3.83564918610133	1.22182002288662	0	5.16551891077937	0.714918732932465	5.72646596650362	5.21046520605503	2.74236518213237	3.88588655490061	6.1613221478519	8.7413311019511	1.6182353399102	3.55597304676065	3.92734975195386	0.810777632015159	0	1.75109987995347	1.36036719809466	2.02716870167546	1.97138950190386	2.20982764610835	2.36290461696905
VITMroCarlos_v1.3.g00550	3.363	2.016	876.383	1.33631998485282E-192	8.65003442826769E-191	49.8290534676971	23.0440059474787	34.994030268014	64.8485780690652	27.1518929198406	51.5394129250053	30.4717852372697	28.6734895929528	30.6042423737894	65.8887366792209	56.3788214703414	43.6837353089034	55.5317374940387	58.9718186645891	43.2459146630407	25.9136430132321	35.3617506543156	30.66637309817	36.7459056448355	42.9256979574817	45.6860179200118	42.78532414876	34.520842674912	34.2109606408253	18.3730816002149	17.4336263238804	24.3072369197038	22.1900556202015	23.0749173411008	15.7685997972611	12.434836975682	16.7235886870266	29.7205257466337	38.0285304878896	19.2022544525075	29.8478581148493	17.8371079043335	25.2313943049123	30.3523979191935	19.0451407733253	16.2173496134037	26.2851933587182	30.2009778301474	29.9301251482746
VITMroCarlos_v1.3.g00551	6.638	-0.32	3232.214	0	0	0.922760249401797	1.21284241828835	0	1.01325903232914	0.775768369138302	0	0	0	1.91276514836184	3.35027474640106	0	0	2.64436845209708	2.22535164772034	0	0	0	0	3.44492865420333	0	0.86200033811343	2.37696245270889	1.27854972870044	0	0	0	0	4.29484947487772	0.744352172293575	1.37118259106618	0	0.880188878264557	0	0	1.42238921870426	3.14187980156308	0	0	0	0	0	0	0	0
VITMroCarlos_v1.3.g00557	-2.535	6.281	45.292	1.69775506468451E-11	6.15180901599468E-11	0	1.21284241828835	0	0	0	1.07373776927094	0	1.1947287330397	0	1.11675824880035	0	0.970749673531186	2.64436845209708	1.11267582386017	2.33761700881301	0	1.41447002617262	18.6188693810318	97.6063118690943	446.053991819049	1027.50440303121	97.4554605610644	987.040390556742	1752.08991281941	1179.2177827047	25.1819046900494	71.4918732932465	4.29484947487772	2204.02678216128	4066.24197380677	1608.75703372885	32829.2847815115	9742.2135131245	31032.8991134578	7487.45684725923	5976.64085252338	6548.65093378644	0	22.1805984794106	18.364957174278	1648.76387736271	639.387328450819	1219.82486065181	18696.8765992038
VITMroCarlos_v1.3.g00557	-2.535	6.281	45.292	1.69775506468451E-11	6.15180901599468E-11	0	1.21284241828835	0	0	0	1.07373776927094	0	1.1947287330397	0	1.11675824880035	0	0.970749673531186	2.64436845209708	1.11267582386017	2.33761700881301	0	1.41447002617262	18.6188693810318	97.6063118690943	446.053991819049	1027.50440303121	97.4554605610644	987.040390556742	1752.08991281941	1179.2177827047	25.1819046900494	71.4918732932465	4.29484947487772	2204.02678216128	4066.24197380677	1608.75703372885	32829.2847815115	9742.2135131245	31032.8991134578	7487.45684725923	5976.64085252338	6548.65093378644	0	22.1805984794106	18.364957174278	1648.76387736271	639.387328450819	1219.82486065181	18696.8765992038
VITMroCarlos_v1.3.g00561	2.514	-0.398	593.025	5.50845846714963E-131	2.2121519533994E-129	0.922760249401797	3.63852725486506	3.18127547891036	4.05303612931657	4.65461021482981	6.44242661562566	4.9413705790167	1.1947287330397	0.956382574180918	5.58379124400177	7.44625943947905	4.85374836765593	2.64436845209708	6.67605494316103	3.50642551321952	1.94352322599241	2.82894005234525	2.19045522129786	0	2.79950204070533	2.58600101434029	4.75392490541777	1.27854972870044	2.44364004577324	1.67028014547408	7.74827836616905	14.2983746586493	11.4529319330072	13.3983391012844	10.9694607285295	10.1033050427416	8.80188878264557	8.7413311019511	8.09117669955098	10.667919140282	7.06922955351694	10.5401092161971	7.88481072028508	10.5065992797208	10.20275398571	5.4057832044679	6.57129833967954	8.8393105844334	8.66398359555318
VITMroCarlos_v1.3.g00565	2.188	2.041	1384.372	5.23044615935571E-303	6.3273393149878E-301	26.7600472326521	20.618321110902	21.2085031927357	40.5303612931657	40.3399551951917	40.8020352322959	46.9430205006587	45.3996918555085	45.9063635606841	54.7211541912173	37.2312971973953	41.742235961841	60.8204743982328	51.1830878975679	58.4404252203253	59.6013789304339	38.1906907066608	33.9520559301168	39.0425247476377	54.123706120303	42.2380165675581	47.5392490541777	62.6489367063217	48.8728009154647	41.757003636852	30.9931134646762	30.0265867831635	32.2113710615829	43.1724259930274	41.8210690275186	55.1795890795887	71.2952991394291	56.8186521626822	52.5926485470814	54.7619849201141	43.2008472714924	69.7268763533037	40.2125346734539	36.1893975190384	27.2073439618933	38.5162053318338	47.3133480456927	47.1429897836448	46.4704574670579
VITMroCarlos_v1.3.g00569	-3.614	0.334	473.027	7.03120532354573E-105	2.1529054723558E-103	31.3738484796611	42.4494846400923	54.0816831414762	38.5038432285074	32.5822715038087	47.2444618479215	51.8843910796754	80.0468251136598	93.72549226973	59.1881871864188	61.6975782128264	72.8062255148389	76.6866851108153	107.929554914437	57.2716167159188	44.0531931224946	35.3617506543156	62.427973806989	51.6739298130499	56.9232081610083	33.6180131864238	43.9738053751144	42.1921410471146	43.9855208239183	35.0758830549557	42.6155310139298	29.3116680502311	27.2007133408922	37.9619607869723	54.8473036426474	46.6306386588073	25.5254774696722	41.0842561791702	38.8376481578447	26.3142005460288	20.42221871016	25.1341065924699	31.5392428811403	32.1034977991469	42.1713831409346	39.1919282323923	35.4850110342695	41.9867252760586	25.2043159143365
VITMroCarlos_v1.3.g00576	-5.176	1.149	485.109	1.65194959640736E-107	5.20946540995257E-106	37.8331702254737	14.5541090194602	12.7251019156414	25.3314758082286	13.1880622753511	37.580821924483	23.0597293687446	19.1156597286352	14.3457386127138	15.634615483205	18.0837729244491	24.2687418382796	34.376789877262	18.9154890056229	17.5321275660976	85.5150219436661	7.07235013086312	19.7140969916807	11.4830955140111	43.8588653043835	34.4800135245372	52.2931739595955	89.498481009031	95.3019617851562	63.4706455280151	86.5224417555544	132.259965592506	108.802853363569	61.7812303003667	56.2184862337135	48.1849932807676	121.466065200509	78.6719799175599	218.461770887877	125.170251245975	167.305099433234	181.614189571396	96.9831718595065	136.585790636371	99.9869890599578	64.8693984536148	63.7415938948916	67.0314385986199	89.7903754448238
VITMroCarlos_v1.3.g00579	2.709	2.082	1216.282	1.76483217814301E-266	1.75988349331916E-264	53.5200944653042	41.236642221804	31.8127547891036	47.6231745194697	69.8191532224471	51.5394129250053	75.7676822115894	78.8520963806201	87.9871968246444	79.2898356648251	109.566388895192	92.2212189854626	62.1426586242814	73.4366043747713	80.6477868040489	65.4319486084111	60.8222111254228	83.2372984093187	80.3816685980776	78.3860571397492	46.5480182581252	57.0470988650133	57.5347377915199	59.8691811214443	40.086723491378	33.5758729200659	45.0398801747453	19.3268226369497	17.8644521350458	44.563434209651	22.5381420184235	29.9264218609949	95.280509011267	23.4644124286979	36.2709250769587	22.7786285613324	29.1879947525457	26.0198753769408	14.0087990396277	22.446058768562	42.5705427351847	32.1993618644298	41.2501160606892	47.258092339381
VITMroCarlos_v1.3.g00579	2.709	2.082	1216.282	1.76483217814301E-266	1.75988349331916E-264	53.5200944653042	41.236642221804	31.8127547891036	47.6231745194697	69.8191532224471	51.5394129250053	75.7676822115894	78.8520963806201	87.9871968246444	79.2898356648251	109.566388895192	92.2212189854626	62.1426586242814	73.4366043747713	80.6477868040489	65.4319486084111	60.8222111254228	83.2372984093187	80.3816685980776	78.3860571397492	46.5480182581252	57.0470988650133	57.5347377915199	59.8691811214443	40.086723491378	33.5758729200659	45.0398801747453	19.3268226369497	17.8644521350458	44.563434209651	22.5381420184235	29.9264218609949	95.280509011267	23.4644124286979	36.2709250769587	22.7786285613324	29.1879947525457	26.0198753769408	14.0087990396277	22.446058768562	42.5705427351847	32.1993618644298	41.2501160606892	47.258092339381
VITMroCarlos_v1.3.g00581	3.831	2.856	2691.437	0	0	10.1503627434198	21.8311635291903	32.8731799487404	53.7027287134446	73.6979950681387	39.7282974630249	56.8257616586921	40.6207769233497	61.2084847475787	70.3557696744223	70.2075890008025	76.6892242089637	81.9754220150095	114.605609857598	81.8165953084554	34.3355769925326	97.598431805911	68.9993394708826	62.0087157756599	94.2499020370794	108.612042602292	122.413566314508	62.6489367063217	76.974661441857	75.1626065463337	14.2051770046433	9.29394352812205	7.87389070394248	23.8192695133944	15.7685997972611	24.0924966403838	23.765099713143	16.6085290937071	14.5641180591918	27.025395155381	23.5640985117231	21.8909960644093	11.8272160804276	16.3435988795657	12.9234883818993	17.5687954145207	18.3996353511027	21.361667245714	18.1156020634294
VITMroCarlos_v1.3.g00581	3.831	2.856	2691.437	0	0	10.1503627434198	21.8311635291903	32.8731799487404	53.7027287134446	73.6979950681387	39.7282974630249	56.8257616586921	40.6207769233497	61.2084847475787	70.3557696744223	70.2075890008025	76.6892242089637	81.9754220150095	114.605609857598	81.8165953084554	34.3355769925326	97.598431805911	68.9993394708826	62.0087157756599	94.2499020370794	108.612042602292	122.413566314508	62.6489367063217	76.974661441857	75.1626065463337	14.2051770046433	9.29394352812205	7.87389070394248	23.8192695133944	15.7685997972611	24.0924966403838	23.765099713143	16.6085290937071	14.5641180591918	27.025395155381	23.5640985117231	21.8909960644093	11.8272160804276	16.3435988795657	12.9234883818993	17.5687954145207	18.3996353511027	21.361667245714	18.1156020634294
VITMroCarlos_v1.3.g00593	5.057	0.267	1301.453	5.46261953835731E-285	6.01642316842137E-283	0.922760249401797	1.21284241828835	0	0	1.5515367382766	0	0	1.1947287330397	0.956382574180918	2.23351649760071	0	0.970749673531186	2.64436845209708	10.0140824147415	3.50642551321952	3.88704645198482	2.82894005234525	3.28568283194679	12.6314050654122	0	0	7.13088735812666	2.55709945740089	3.66546006865986	3.34056029094816	0.645689863847421	0.714918732932465	3.57904122906476	5.21046520605503	6.85591295533092	7.77177310980122	4.40094439132279	0	4.04558834977549	5.68955687481704	6.28375960312617	3.24311052806064	0	1.16739991996898	1.36036719809466	5.4057832044679	9.85694750951931	8.10270136906395	6.30107897858413
VITMroCarlos_v1.3.g00596	4.492	0.034	1015.274	8.59622860112602E-223	6.80254368952913E-221	21.2234857362413	3.63852725486506	5.30212579818394	12.1591083879497	10.0849887987979	15.0323287697932	11.5298646843723	7.16837239823819	6.69467801926643	12.2843407368039	11.7012648334671	3.88299869412474	2.64436845209708	4.45070329544068	9.35046803525204	12.9568215066161	24.0459904449346	7.66659327454251	8.03816685980776	11.1980081628213	25.8600101434029	8.3193685844811	1.27854972870044	9.77456018309295	15.0325213092667	0	2.1447561987974	1.43161649162591	0	0	0	0.880188878264557	0.87413311019511	1.6182353399102	3.55597304676065	6.28375960312617	4.0538881600758	0	3.50219975990694	3.40091799523666	0.675722900558488	0	1.4732184307389	0
VITMroCarlos_v1.3.g00597	2.721	2.984	2402.045	0	0	155.946482148904	101.878763136222	101.800815325132	168.200999366638	136.535232968341	201.862700622937	112.827961554215	161.288378960359	154.933977017309	149.645605339247	179.773977895994	112.606962129618	153.373370221631	120.168988976898	146.101063050813	162.608109908032	91.9405517012205	110.617988675542	126.314050654122	88.6508979556687	72.4080284015281	84.3821670711655	58.8132875202204	45.2073408468049	76.8328866918078	55.5293282908782	45.0398801747453	42.2326865029642	31.2627912363302	26.7380605257906	26.4240285733242	27.2858552262013	15.734395983512	18.6097064089673	16.357476015099	27.491448263677	26.7556618565003	44.943421105625	65.3743955182628	40.1308323437926	31.7589763262489	27.5994530266541	30.9375870455169	23.6290461696905
VITMroCarlos_v1.3.g00598	4.128	-0.767	497.048	4.17099740526221E-110	1.36340343755398E-108	4.61380124700899	3.63852725486506	8.4834012770943	0	1.5515367382766	0	2.47068528950835	1.1947287330397	4.78191287090459	5.58379124400177	4.25500539398803	0.970749673531186	1.32218422604854	2.22535164772034	3.50642551321952	13.6046625819469	2.82894005234525	13.1427313277872	2.29661910280222	2.79950204070533	0.86200033811343	0	1.27854972870044	0	0	7.10258850232163	5.00443113052726	2.14742473743886	6.69916955064218	3.42795647766546	6.9945957988211	5.28113326958734	2.62239933058533	3.23647067982039	4.26716765611278	2.35640985117231	8.10777632015159	3.94240536014254	0.58369995998449	0	2.02716870167546	3.94277900380773	4.4196552922167	0
VITMroCarlos_v1.3.g00599	4.128	-0.767	497.048	4.17099740526221E-110	1.36340343755398E-108	4.61380124700899	3.63852725486506	8.4834012770943	0	1.5515367382766	0	2.47068528950835	1.1947287330397	4.78191287090459	5.58379124400177	4.25500539398803	0.970749673531186	1.32218422604854	2.22535164772034	3.50642551321952	13.6046625819469	2.82894005234525	13.1427313277872	2.29661910280222	2.79950204070533	0.86200033811343	0	1.27854972870044	0	0	7.10258850232163	5.00443113052726	2.14742473743886	6.69916955064218	3.42795647766546	6.9945957988211	5.28113326958734	2.62239933058533	3.23647067982039	4.26716765611278	2.35640985117231	8.10777632015159	3.94240536014254	0.58369995998449	0	2.02716870167546	3.94277900380773	4.4196552922167	0
VITMroCarlos_v1.3.g00611	6.37	1.613	571.409	2.77174987626691E-126	1.0611380168323E-124	3.69104099760719	2.4256848365767	3.18127547891036	2.02651806465829	1.5515367382766	5.36868884635472	2.47068528950835	4.77891493215879	1.91276514836184	2.23351649760071	4.25500539398803	0.970749673531186	5.28873690419416	1.11267582386017	7.01285102643903	2.59136430132321	0	41.6186492046593	1.14830955140111	1.86633469380355	2.58600101434029	1.18848122635444	2.55709945740089	1.22182002288662	0	0.645689863847421	2.85967493172986	0.715808245812953	0	0.685591295533092	3.10870924392049	2.64056663479367	0	0.809117669955098	2.13358382805639	1.57093990078154	2.43233289604548	0.788481072028508	1.16739991996898	0.680183599047332	2.70289160223395	0.657129833967954	1.4732184307389	0.787634872323016
VITMroCarlos_v1.3.g00612	3.856	1.563	534.312	3.25708108218237E-118	1.15413280075363E-116	12.9186434916252	10.9155817645952	3.18127547891036	8.10607225863314	11.6365255370745	18.253542077606	8.2356176316945	5.97364366519849	7.65106059344734	12.2843407368039	22.3387783184372	9.70749673531186	35.6989741033106	12.2394340624619	39.7394891498212	20.0830733352549	12.7302302355536	3.28568283194679	20.66957192522	13.9975102035266	6.03400236679401	13.0732934898989	23.013895116608	15.883660297526	10.0216808728445	8.39396823001647	5.71934986345972	7.15808245812953	17.1200999627522	34.9651560721877	42.7447521039067	3.52075551305823	27.0981264160484	6.47294135964079	7.82314070287344	41.6299073707109	55.943656609046	11.0387350083991	11.0902992397053	13.6036719809466	12.8387351106113	21.0281546869745	31.6741962608863	16.5403323187833
VITMroCarlos_v1.3.g00614	3.958	-1.184	846.326	4.57359119525835E-186	2.83610696030338E-184	2.76828074820539	4.85136967315341	2.12085031927357	3.03977709698743	5.43037858396811	2.14747553854189	1.6471235263389	4.77891493215879	1.91276514836184	3.35027474640106	1.06375134849701	0.970749673531186	2.64436845209708	4.45070329544068	2.33761700881301	3.88704645198482	4.24341007851787	1.09522761064893	4.59323820560444	2.79950204070533	1.72400067622686	0	3.83564918610133	3.66546006865986	1.67028014547408	1.29137972769484	1.42983746586493	1.43161649162591	0	1.37118259106618	0.777177310980122	6.1613221478519	2.62239933058533	3.23647067982039	2.13358382805639	0.785469950390771	2.43233289604548	0.788481072028508	2.91849979992245	4.76128519333133	0	2.62851933587182	1.4732184307389	8.66398359555318
VITMroCarlos_v1.3.g00623	2.378	1.65	1184.508	1.41943677596484E-259	1.37820774066297E-257	22.1462459856431	29.1082180389205	10.6042515963679	21.278439678912	37.2368817186385	64.4242661562566	19.7654823160668	28.6734895929528	23.9095643545229	14.5178572344046	25.5300323639282	19.4149934706237	19.8327633907281	20.0281648294831	11.6880850440651	25.2658019379013	14.1447002617262	19.7140969916807	14.9280241682144	20.5296816318391	28.4460111577432	11.8848122635444	11.506947558304	18.3273003432993	10.0216808728445	49.072429652404	59.3382548333946	50.8223854527196	36.4732564423852	50.7337558694488	37.3045109270459	34.3273662523177	45.4549217301457	48.5470601973059	64.7187094510439	68.3358856839971	61.6191000331521	60.7130425461952	51.3655964786351	61.8967075133072	45.9491572379772	45.9990883777568	36.8304607684725	81.9140267215937
VITMroCarlos_v1.3.g00624	8.756	4.133	12896.894	0	0	11.9958832422234	1.21284241828835	2.12085031927357	6.07955419397486	3.10307347655321	6.44242661562566	1.6471235263389	2.3894574660794	3.82553029672367	3.35027474640106	5.31875674248504	2.91224902059356	11.8996580344369	7.7887307670212	0	5.18272860264643	11.315760209381	1.09522761064893	8.03816685980776	3.7326693876071	6.03400236679401	2.37696245270889	7.67129837220266	1.22182002288662	0	1.93706959154226	0.714918732932465	1.43161649162591	0	2.05677388659928	1.55435462196024	2.64056663479367	0	1.6182353399102	0.711194609352131	0.785469950390771	1.62155526403032	0.788481072028508	0.58369995998449	0	1.35144580111698	1.31425966793591	1.4732184307389	2.36290461696905
VITMroCarlos_v1.3.g00626	7.867	-0.879	1352.291	4.89495397875464E-296	5.75634886816338E-294	0	0	0	0	0	0	0	0	0	1.11675824880035	0	0	0	0	0	1.29568215066161	0	1.09522761064893	0	1.86633469380355	0	0	2.55709945740089	4.88728009154647	1.67028014547408	0	0	0	0	0	0	0	0	0	0	0	0	0	0	0	0	0	0	0
VITMroCarlos_v1.3.g00629	8.795	3.746	11492.447	0	0	0	0	0	2.02651806465829	0	0	0	0	0.956382574180918	0	0	1.94149934706237	0	0	0	1.94352322599241	0	0	0	0.933167346901776	0	0	0	0	0	47.7810499247091	47.1846363735427	44.3801112404031	55.8264129220181	47.9913906873164	55.1795890795887	37.848121765376	41.9583892893653	71.2023549560487	42.6716765611278	47.1281970234463	59.1867671371066	48.097345393739	42.6100970788677	33.3289963533193	44.5977114368602	53.2275165514043	55.2456911527087	50.408631828673
VITMroCarlos_v1.3.g00634	1.911	0.075	50.103	1.45891697121043E-12	5.64684660886679E-12	2.76828074820539	2.4256848365767	27.5710541505565	7.092813226304	3.87884184569151	3.22121330781283	4.9413705790167	3.58418619911909	3.82553029672367	3.35027474640106	4.25500539398803	4.85374836765593	2.64436845209708	3.33802747158051	3.50642551321952	9.06977505463125	2.82894005234525	12.0475037171382	13.7797146168133	4.66583673450888	1.72400067622686	3.56544367906333	1.27854972870044	2.44364004577324	1.67028014547408	7.10258850232163	8.57902479518958	10.0213154413813	8.18787389522933	11.6550520240626	114.245064714078	7.92169990438102	4.37066555097555	5.66382368968569	2.84477843740852	2.35640985117231	1.62155526403032	7.09632964825658	7.58809947979836	6.12165239142599	6.08150610502639	3.94277900380773	4.4196552922167	2.36290461696905
VITMroCarlos_v1.3.g00647	1.541	0.639	223.438	1.60892110596375E-50	2.29867010090668E-49	18.4552049880359	38.8109573852273	40.2961560661979	66.8750961337234	55.0795542088194	53.6868884635472	66.7085028167255	56.1522504528658	62.1648673217597	65.8887366792209	69.1438376523055	40.7714862883098	38.3433425554077	27.8168955965043	32.7266381233821	59.6013789304339	18.3881103402441	24.0950074342765	32.1526674392311	8.39850612211599	6.03400236679401	24.9581057534433	10.2283978296035	6.10910011443309	3.34056029094816	32.284493192371	32.8862617148934	27.9165215867052	37.9619607869723	27.4236518213237	22.5381420184235	12.3226442957038	22.7274608650729	29.1282361183835	12.8015029683383	14.1384591070339	12.1616644802274	31.5392428811403	29.1849979992245	18.364957174278	31.7589763262489	33.5136215323657	39.0402884145808	14.9650625741373
VITMroCarlos_v1.3.g00648	1.036	0.167	149.238	2.54462161106469E-34	2.46746373501302E-33	19.3779652374377	15.7669514377486	18.0272277138254	30.3977709698743	13.9638306444894	15.0323287697932	10.7063029212029	17.9209309955955	21.0404166319802	18.984890229606	21.2750269699401	9.70749673531186	10.5774738083883	12.2394340624619	15.1945105572846	14.9003447326085	14.1447002617262	18.6188693810318	13.7797146168133	28.9281877539551	15.5160060860417	20.2041808480255	17.8996962018062	25.658220480619	25.0542021821112	18.7250060515752	12.1536184598519	12.8845484246331	12.6539869289908	10.9694607285295	17.8750781525428	6.1613221478519	10.4895973223413	11.3276473793714	12.0903083589862	14.9239290574247	21.0802184323941	12.6156971524561	22.1805984794106	14.9640391790413	12.8387351106113	15.1139861812629	8.8393105844334	13.3897928294913
VITMroCarlos_v1.3.g00659	5.567	0.107	3170.379	0	0	8.30484224461618	1.21284241828835	3.18127547891036	4.05303612931657	1.5515367382766	2.14747553854189	1.6471235263389	2.3894574660794	4.78191287090459	4.46703299520142	6.38250809098204	2.91224902059356	6.6109211302427	2.22535164772034	7.01285102643903	5.83056967797723	7.07235013086312	3.28568283194679	3.44492865420333	13.0643428566249	8.6200033811343	5.94240613177222	6.39274864350222	2.44364004577324	11.6919610183186	0.645689863847421	0	0	0	0.685591295533092	0	2.64056663479367	0.87413311019511	0.809117669955098	0	2.35640985117231	0	0	0	2.040550797142	0.675722900558488	0	0.73660921536945	2.36290461696905
VITMroCarlos_v1.3.g00661	5.224	1.001	1834.54	0	0	4.61380124700899	3.63852725486506	1.06042515963679	2.02651806465829	8.53345206052132	4.29495107708378	4.9413705790167	5.97364366519849	2.86914772254275	1.11675824880035	7.44625943947905	1.94149934706237	11.8996580344369	4.45070329544068	5.84404252203253	14.9003447326085	15.5591702878989	4.38091044259572	3.44492865420333	3.7326693876071	1.72400067622686	2.37696245270889	2.55709945740089	2.44364004577324	1.67028014547408	1.93706959154226	2.85967493172986	0.715808245812953	0.744352172293575	2.05677388659928	0.777177310980122	0	2.62239933058533	4.85470601973059	1.42238921870426	0.785469950390771	6.48622105612128	0	2.91849979992245	1.36036719809466	4.73006030390941	1.97138950190386	4.4196552922167	5.51344410626111
VITMroCarlos_v1.3.g00664	3.697	1.764	2297.367	0	0	27.6828074820539	31.5339028754972	16.9668025541886	37.4905841961783	38.0126500877768	25.7697064625027	28.0010999477613	28.6734895929528	9.56382574180918	21.2184067272067	17.0200215759521	26.210241185342	23.7993160688737	42.2816813066865	25.7137870969431	18.1395501092625	48.0919808898692	44.9043320366061	36.7459056448355	58.7895428548119	71.5460280634147	42.78532414876	48.5848896906168	62.3128211672175	38.4164433459039	3.87413918308452	9.29394352812205	2.86323298325181	2.9774086891743	7.54150425086401	4.66306386588073	12.3226442957038	8.7413311019511	8.90029436950608	8.53433531222557	11.7820492558616	17.0263302723183	3.15392428811403	4.66959967987592	4.76128519333133	6.75722900558488	11.8283370114232	3.68304607684725	5.51344410626111
VITMroCarlos_v1.3.g00665	4.557	0.172	1711.269	0	0	6.45932174581258	1.21284241828835	12.7251019156414	15.1988854849371	11.6365255370745	13.9585910005223	0.82356176316945	13.1420160634367	2.86914772254275	1.11675824880035	3.19125404549102	0	2.64436845209708	3.33802747158051	10.5192765396585	4.53488752731562	1.41447002617262	9.85704849584037	3.44492865420333	1.86633469380355	3.44800135245372	1.18848122635444	0	2.44364004577324	13.3622411637927	3.2284493192371	0.714918732932465	2.14742473743886	9.67657823981648	3.42795647766546	0.777177310980122	1.76037775652911	4.37066555097555	4.85470601973059	7.82314070287344	2.35640985117231	4.86466579209096	0.788481072028508	5.25329963986041	5.44146879237866	4.05433740335093	6.57129833967954	1.4732184307389	2.36290461696905
VITMroCarlos_v1.3.g00669	1.883	0.846	52.331	4.68899147354982E-13	1.87616865019344E-12	3.69104099760719	1.21284241828835	2.12085031927357	32.4242890345326	56.631090947096	0	6.5884941053556	33.4524045251116	0.956382574180918	26.8021979712085	5.31875674248504	10.678246408843	17.188394938631	2.22535164772034	1.16880850440651	83.5714987176736	63.651151177768	9.85704849584037	21.8178814766211	35.4603591822675	11.2060043954746	27.3350682061522	14.0640470157049	9.77456018309295	6.68112058189633	54.2379485631833	41.465286510083	6.44227421231657	4.46611303376145	71.3014947354416	36.5273336160657	1.76037775652911	56.8186521626822	33.9829421381141	53.3395957014098	49.4846068746186	4.86466579209096	85.1559557790789	65.9580954782473	16.324406377136	61.4907839508224	39.4277900380773	61.8751740910338	5.51344410626111
VITMroCarlos_v1.3.g00670	6.173	5.397	4588.568	0	0	381.099983002942	950.868455938068	742.297611745751	547.159877457737	755.598391540706	531.500195789117	341.778131715322	598.559095252889	406.46259402689	279.189562200089	214.877772396395	404.802613862504	256.503739853417	346.042181220513	272.332381526716	91.3455916216433	299.867645548596	710.802719311156	648.794896541627	223.960163256426	256.876100757802	276.916125740585	181.554061475463	124.625642334435	160.346893965512	17.4336263238804	4.28951239759479	19.3268226369497	36.4732564423852	37.7075212543201	57.5111210125291	28.1660441044658	17.4826622039022	22.6552947587428	10.667919140282	19.6367487597693	12.9724421122426	17.3465835846272	9.92289931973632	10.8829375847573	47.9763259396526	28.256582860622	36.8304607684725	33.8682995098897
VITMroCarlos_v1.3.g00670	6.173	5.397	4588.568	0	0	381.099983002942	950.868455938068	742.297611745751	547.159877457737	755.598391540706	531.500195789117	341.778131715322	598.559095252889	406.46259402689	279.189562200089	214.877772396395	404.802613862504	256.503739853417	346.042181220513	272.332381526716	91.3455916216433	299.867645548596	710.802719311156	648.794896541627	223.960163256426	256.876100757802	276.916125740585	181.554061475463	124.625642334435	160.346893965512	17.4336263238804	4.28951239759479	19.3268226369497	36.4732564423852	37.7075212543201	57.5111210125291	28.1660441044658	17.4826622039022	22.6552947587428	10.667919140282	19.6367487597693	12.9724421122426	17.3465835846272	9.92289931973632	10.8829375847573	47.9763259396526	28.256582860622	36.8304607684725	33.8682995098897
VITMroCarlos_v1.3.g00679	4.099	-0.796	840.35	9.11155626401013E-185	5.54527435556262E-183	1.84552049880359	1.21284241828835	0	2.02651806465829	1.5515367382766	1.07373776927094	9.8827411580334	10.7525585973573	11.476590890171	21.2184067272067	15.9562702274551	19.4149934706237	14.5440264865339	23.3661923010636	4.67523401762602	12.3089804312853	7.07235013086312	2.19045522129786	13.7797146168133	1.86633469380355	1.72400067622686	2.37696245270889	0	0	1.67028014547408	1.29137972769484	0	0	0	2.74236518213237	0.777177310980122	0	0	2.4273530098653	0.711194609352131	0.785469950390771	0.810777632015159	0	0	0	0.675722900558488	1.31425966793591	0	0
VITMroCarlos_v1.3.g00680	2.639	1.12	474.05	4.21234737717483E-105	1.29516518262572E-103	346.035093525674	172.223623396946	218.447582885178	97.2728671035977	139.638306444894	124.553581235429	28.0010999477613	20.3103884616749	22.953181780342	22.3351649760071	20.2112756214431	17.4734941235613	31.732421425165	30.0422472442246	42.0771061586342	38.2226234445174	22.631520418762	13.1427313277872	19.5212623738189	16.797012244232	43.9620172437849	19.0156996216711	11.506947558304	12.2182002288662	28.3947624730594	12.9137972769484	33.6011804478259	25.0532886034533	8.18787389522933	4.11354777319855	5.44024117686086	3.52075551305823	2.62239933058533	0.809117669955098	2.84477843740852	2.35640985117231	4.0538881600758	28.3853185930263	16.3435988795657	9.52257038666265	2.02716870167546	1.31425966793591	8.10270136906395	4.7258092339381
VITMroCarlos_v1.3.g00681	7.592	3.333	5101.175	0	0	2.76828074820539	2.4256848365767	3.18127547891036	3.03977709698743	2.3273051074149	5.36868884635472	3.2942470526778	4.77891493215879	2.86914772254275	1.11675824880035	4.25500539398803	1.94149934706237	5.28873690419416	3.33802747158051	5.84404252203253	1.94352322599241	7.07235013086312	3.28568283194679	1.14830955140111	1.86633469380355	0	1.18848122635444	2.55709945740089	1.22182002288662	3.34056029094816	4.51982904693195	7.14918732932465	5.01065772069067	2.23305651688073	2.05677388659928	3.10870924392049	1.76037775652911	1.74826622039022	5.66382368968569	4.26716765611278	7.85469950390771	0.810777632015159	4.73088643217105	2.91849979992245	4.08110159428399	1.35144580111698	1.97138950190386	2.20982764610835	5.51344410626111
VITMroCarlos_v1.3.g00701	-1.059	-1.266	16.008	6.30903065398295E-05	0.000132373939305	3.69104099760719	3.63852725486506	2.12085031927357	4.05303612931657	0.775768369138302	2.14747553854189	3.2942470526778	1.1947287330397	4.78191287090459	7.81730774160248	3.19125404549102	1.94149934706237	17.188394938631	1.11267582386017	2.33761700881301	14.2525036572777	2.82894005234525	2.19045522129786	6.88985730840665	1.86633469380355	1.72400067622686	1.18848122635444	2.55709945740089	1.22182002288662	0	10.9767276854062	16.4431308574467	14.3161649162591	43.1724259930274	21.2533301615259	38.8588655490061	25.5254774696722	19.2309284242924	23.4644124286979	28.4477843740852	34.5606778171939	8.10777632015159	12.6156971524561	7.58809947979836	6.12165239142599	23.6503015195471	30.2279723625259	20.6250580303446	20.4785066803984
VITMroCarlos_v1.3.g00759	-1.329	0.542	148.468	3.74800067203172E-34	3.61063106515537E-33	57.2111354629114	57.0035936595525	68.9276353763912	107.405457426889	65.9403113767556	57.981839540631	68.3556263430644	69.2942665163025	65.0340150443024	58.0714289376184	59.5700755158324	56.3034810648088	42.3098952335533	53.4084395452882	43.2459146630407	106.245936354252	53.7498609945597	72.2850223028294	72.3435017382699	83.9850612211599	68.9600270490744	98.6439417874188	58.8132875202204	84.3055815791767	90.1951278556004	14.2051770046433	27.1669118514337	16.4635896536979	40.9393694761466	21.2533301615259	27.2012058843043	39.6084995219051	35.8394575179995	49.356177867261	31.2925628114937	34.5606778171939	31.6203276485912	15.7696214405702	23.9316983593641	18.364957174278	35.1375908290414	26.2851933587182	22.8348856764529	32.2930297652437
VITMroCarlos_v1.3.g00761	3.113	0.14	379.072	1.98200695838193E-84	4.85098668246762E-83	0	2.4256848365767	0	0	0.775768369138302	0	0.82356176316945	0	1.91276514836184	3.35027474640106	3.19125404549102	0.970749673531186	2.64436845209708	1.11267582386017	3.50642551321952	0.647841075330803	1.41447002617262	7.66659327454251	1.14830955140111	4.66583673450888	1.72400067622686	0	3.83564918610133	3.66546006865986	15.0325213092667	21.9534553708123	7.14918732932465	15.031973162072	52.1046520605503	64.4455817801107	50.516525213708	36.9679328871114	42.8325223995604	40.4558834977549	67.5634878884524	70.6922955351694	62.4298776651673	12.6156971524561	15.7598989195812	19.0451407733253	57.4364465474715	41.3991795399811	36.8304607684725	96.879089295731
VITMroCarlos_v1.3.g00768	1.584	0.277	235.865	3.13647760722096E-53	4.75009797497901E-52	8.30484224461618	16.9797938560369	14.845952234915	19.2519216142537	14.7395990136277	8.58990215416755	10.7063029212029	9.55782986431759	16.2585037610756	17.8681319808057	13.8287675304611	1.94149934706237	10.5774738083883	6.67605494316103	12.8568935484716	1.94352322599241	2.82894005234525	3.28568283194679	16.0763337196155	7.46533877521421	12.9300050717014	9.50784981083555	11.506947558304	13.4400202517528	13.3622411637927	67.1517458401318	49.3293925723401	40.0852617655253	81.8787389522933	49.3625732783826	51.2937025246881	29.9264218609949	39.33598995878	53.4017662170365	40.5380927330714	44.771787172274	51.078990816955	71.7517775545943	76.4646947579681	51.6939535275972	60.8150610502639	55.1989060533082	68.5046570293588	50.408631828673
VITMroCarlos_v1.3.g00811	-4.109	0.948	165.182	8.34890333198559E-38	8.94824181736451E-37	179.93824863335	121.284241828835	123.009318517867	180.360107754587	190.063250438884	148.17581215939	184.477834949957	132.614889367407	177.887158797651	173.097528564055	175.518972502006	141.729452335553	103.130369631786	142.422505454102	129.737743989122	117.907075710206	108.914192015292	116.094126728787	109.089407383105	104.514742852999	121.542047673994	98.6439417874188	109.955276668238	108.741982036909	93.5356881465486	58.7577776101153	72.206792026179	36.5062205364606	81.1343867799997	85.0133206461034	87.0438588297737	52.8113326958734	51.5738535015115	45.3105895174855	74.6754339819737	50.2700768250094	56.7544342410612	55.9821561140241	50.1981965586661	73.4598286971119	67.5722900558488	114.997720944392	85.4466689828562	76.4005826153326
VITMroCarlos_v1.3.g00814	2.405	-1.201	170.458	5.87642581855687E-39	6.46012889707051E-38	3.69104099760719	0	3.18127547891036	0	3.87884184569151	0	1.6471235263389	2.3894574660794	0.956382574180918	1.11675824880035	0	0	0	1.11267582386017	2.33761700881301	0	0	1.09522761064893	0	1.86633469380355	0.86200033811343	1.18848122635444	0	0	1.67028014547408	22.5991452346597	28.5967493172986	21.4742473743886	23.8192695133944	12.3406433195957	29.5327378172446	16.7235886870266	18.3567953140973	16.9914710690571	17.0686706244511	20.42221871016	21.0802184323941	23.6544321608553	28.60129803924	19.7253243723726	24.3260244201056	13.799726513327	24.3081041071918	14.1774277018143
VITMroCarlos_v1.3.g00824	-2.684	0.561	237.959	1.09602904367771E-53	1.67537489809607E-52	74.7435802015456	55.7907512412642	80.5923121323958	96.2596080712686	83.0072154977983	80.5303326953208	102.121658633012	121.862330770049	108.071230882444	120.609890870438	98.9288754102217	109.694713109024	134.862791056951	106.816879090576	104.023956892179	169.734361736671	91.9405517012205	87.6182088519144	98.7546214204954	75.5865550990439	62.064024344167	55.8586176386588	53.6990886054186	53.7600810070112	31.7353227640076	67.1517458401318	46.4697176406102	53.6856184359714	58.0594694388989	50.7337558694488	74.6090218540917	32.5669884957886	50.6997203913164	46.9288248573957	64.7187094510439	33.7752078668032	51.8897684489702	65.4439289783662	37.3567974390073	59.8561567161652	73.6537961608752	60.4559447250518	76.6073583984228	37.0188389991818
VITMroCarlos_v1.3.g00854	1.501	-0.329	70.585	4.40949092839982E-17	2.22829898533774E-16	36.9104099760719	25.4696907840554	14.845952234915	31.4110300022034	32.5822715038087	42.9495107708377	33.7660322899475	29.8682183259925	38.2553029672367	25.6854397224081	30.8487891064132	40.7714862883098	25.1215002949223	20.0281648294831	22.2073615837236	44.0531931224946	26.8749304972798	25.1902350449254	14.9280241682144	27.9950204070533	23.2740091290626	20.2041808480255	11.506947558304	46.4291608696915	20.043361745689	33.5758729200659	38.6056115783531	31.4955628157699	27.5410303748623	23.9956953436582	53.6252344576284	10.5622665391747	6.99306488156088	13.7550003892367	17.7798652338033	18.0658088589877	25.1341065924699	34.6931671692544	35.0219975990694	38.0902815466506	42.5705427351847	32.8564916983977	28.7277593994085	18.9032369357524
VITMroCarlos_v1.3.g00861	5.418	1.867	2183.631	0	0	0.922760249401797	0	1.06042515963679	1.01325903232914	0	0	0	0	0.956382574180918	0	0	0.970749673531186	0	0	0	0	1.41447002617262	0	2.29661910280222	0	0.86200033811343	1.18848122635444	2.55709945740089	0	0	236.968180032003	168.005902239129	171.793978995109	193.53156479633	238.585770845516	231.598838672076	235.890619374901	248.253803295411	195.806476129134	195.578517571836	202.651247200819	194.586631683638	148.23444154136	141.255390316246	206.775814110389	196.63536406252	162.968198824053	128.906612689654	197.696352953077
VITMroCarlos_v1.3.g00869	1.81	1.665	164.438	1.21345345703859E-37	1.29773571345681E-36	61.8249367099204	117.64571457397	92.2569888884005	111.458493556206	123.34717069299	71.9404305411532	78.2383675010978	66.9048090502231	50.6882764315886	67.0054949280212	64.8888322583174	62.1279791059959	80.653237788961	85.6760384372332	88.8294463348944	103.654572052929	113.15760209381	132.522540888521	111.386026485908	257.55418774489	270.668106167617	198.476364801192	202.01085713467	189.382103547426	180.390255711201	70.3801951593689	46.4697176406102	39.3694535197124	90.8109650198162	79.5285902818387	62.9513621893899	166.355697992001	122.378635427315	150.495886611648	221.181523508513	168.090569383625	192.965076419608	63.0784857622807	36.1893975190384	41.4911995418873	70.9509045586412	69.6557624006032	82.5002321213783	122.871040082391
VITMroCarlos_v1.3.g00897	1.541	0.555	120.57	4.74655060444478E-28	3.7968545851327E-27	77.511860949751	75.1962299338778	74.2297611745751	36.4773251638492	55.8553225779577	60.1293150791729	21.4126058424057	23.894574660794	34.429772670513	32.3859892152103	29.7850377579162	39.8007366147786	17.188394938631	50.0704120737077	36.2330636366017	57.0100146291107	38.1906907066608	21.9045522129786	20.66957192522	27.0618530601515	25.8600101434029	39.2198804696966	26.8495443027093	19.5491203661859	25.0542021821112	74.2543343424534	83.6454917530984	68.0017833522305	103.464951948807	80.8997728729049	91.7069226956544	91.539643339514	78.6719799175599	52.5926485470814	60.4515417949311	65.194005882434	64.8622105612127	63.8669668343092	65.3743955182628	66.6579927066386	66.2208442547318	77.5413204082186	75.1341399676839	62.2231549135183
VITMroCarlos_v1.3.g00918	1.771	-1.133	89.837	2.58561250228254E-21	1.59231221009543E-20	24.9145267338485	16.9797938560369	22.2689283523725	28.371252905216	12.4122939062128	11.8111154619804	7.41205586852505	3.58418619911909	3.82553029672367	4.46703299520142	8.51001078797606	18.4442437970925	6.6109211302427	6.67605494316103	9.35046803525204	5.83056967797723	1.41447002617262	1.09522761064893	2.29661910280222	2.79950204070533	2.58600101434029	3.56544367906333	2.55709945740089	1.22182002288662	0	30.9931134646762	18.5878870562441	30.063946324144	14.8870434458715	10.9694607285295	10.1033050427416	5.28113326958734	11.3637304325364	12.9458827192816	5.68955687481704	4.71281970234463	4.86466579209096	19.7120268007127	16.3435988795657	30.6082619571299	16.2173496134037	7.88555800761545	11.0491382305417	10.2392533401992
VITMroCarlos_v1.3.g00932	2.366	2.108	527.451	1.01294685014552E-116	3.5383612042302E-115	0	1.21284241828835	2.12085031927357	3.03977709698743	4.65461021482981	0	3.2942470526778	0	0.956382574180918	2.23351649760071	1.06375134849701	0	1.32218422604854	3.33802747158051	2.33761700881301	0	1.41447002617262	1.09522761064893	0	8.39850612211599	2.58600101434029	0	0	0	1.67028014547408	120.744004539468	115.816834735059	101.644770905439	98.2544867427519	95.9827813746329	120.462483201919	132.908520617948	114.511437435559	141.595592242142	101.700829137355	72.2632354359509	85.9424289936069	100.137096147621	106.233392717177	180.248653747543	110.142832791033	101.197994431065	79.5537952599006	140.98664214582
VITMroCarlos_v1.3.g00937	1.767	0.715	343.014	1.40770782998064E-76	3.07105040780033E-75	7.38208199521438	2.4256848365767	2.12085031927357	2.02651806465829	1.5515367382766	1.07373776927094	2.47068528950835	1.1947287330397	1.91276514836184	1.11675824880035	6.38250809098204	3.88299869412474	2.64436845209708	1.11267582386017	2.33761700881301	1.29568215066161	0	4.38091044259572	3.44492865420333	3.7326693876071	2.58600101434029	0	2.55709945740089	2.44364004577324	3.34056029094816	72.9629546147585	125.825696996114	79.4547152852377	72.2021607124768	88.4412771237689	93.2612773176147	97.7009654873659	110.140771884584	91.4302967049261	118.058305152454	123.318782211351	113.508868482122	93.8292475713925	98.0615932773942	107.469008649478	105.412772487124	67.6843728986993	120.80391132059	95.3038195510849
VITMroCarlos_v1.3.g00941	-3.018	2.658	124.506	6.52794800050996E-29	5.3657878343373E-28	627.476969593222	688.894493587784	566.267035246044	404.290353899328	523.643649168354	449.896125324525	757.676822115894	744.316000683732	754.585851028744	617.567311586596	599.955760552312	597.011049221679	727.201324326697	722.126609685251	880.112803818099	298.6547357275	705.820543060139	794.040017720474	585.637871214566	900.506489760214	810.280317826624	987.627899100543	1012.61138513075	839.390355723107	1217.63422605061	1.93706959154226	0	0.715808245812953	1.48870434458715	2.74236518213237	3.10870924392049	1.76037775652911	3.49653244078044	0.809117669955098	1.42238921870426	1.57093990078154	0.810777632015159	2.36544321608553	0.58369995998449	0.680183599047332	1.35144580111698	1.31425966793591	2.20982764610835	4.7258092339381
VITMroCarlos_v1.3.g00974	1.838	-0.432	61.738	3.92315672865192E-15	1.78593178839634E-14	7.38208199521438	16.9797938560369	59.3838089396601	17.2254035495954	12.4122939062128	16.1060665390642	15.6476735002196	5.97364366519849	4.78191287090459	8.93406599040283	8.51001078797606	11.6489960823742	13.2218422604854	20.0281648294831	8.18165953084554	5.83056967797723	14.1447002617262	9.85704849584037	14.9280241682144	25.195518366348	29.3080114958566	35.6544367906333	61.3703869776213	19.5491203661859	21.7136418911631	3.2284493192371	4.28951239759479	10.7371236871943	13.3983391012844	10.9694607285295	12.434836975682	8.80188878264557	6.99306488156088	39.6467658277998	14.9350867963947	26.7059783132862	8.91855395216675	14.9811403685417	17.5109987995347	14.9640391790413	25.001747320664	5.25703867174363	13.9955750920195	16.5403323187833
VITMroCarlos_v1.3.g00977	2.28	1.312	343.883	9.10202403336658E-77	1.99158223419482E-75	31.3738484796611	92.1760237899148	90.1361385691269	30.3977709698743	39.5641868260534	37.580821924483	60.9435704745393	78.8520963806201	95.6382574180918	55.8379124400177	64.8888322583174	88.3382202913379	55.5317374940387	82.3380109656527	80.6477868040489	58.3056967797723	100.427371858256	70.0945670815315	105.644478728902	72.7870530583385	47.4100185962386	35.6544367906333	37.0779421323128	30.5455005721655	25.0542021821112	105.893137670977	117.961590933857	103.076387397065	132.494686668256	167.969867405608	184.191022702289	85.3783211916621	114.511437435559	93.0485320448363	65.429904060396	52.6264866761817	86.7532066256221	78.0596261308223	109.735592477084	112.910477441857	161.497773233479	164.939588325957	138.482532489457	112.631786742191
VITMroCarlos_v1.3.g00998	-3.943	0.514	471.041	1.90191576109745E-104	5.78751005364057E-103	83.0484224461618	57.0035936595525	51.9608328222026	97.2728671035977	73.6979950681387	100.931350311469	108.710152738367	78.8520963806201	82.2489013795589	77.0563191672244	94.6738700162336	76.6892242089637	55.5317374940387	55.6337911930086	46.7523401762602	28.5050073145554	19.8025803664167	8.76182088519144	24.1145005794233	9.33167346901776	8.6200033811343	14.2617747162533	11.506947558304	9.77456018309295	8.35140072737041	105.893137670977	67.2023608956517	94.4866884473097	87.0892041583483	39.7642951409193	66.0600714333104	22.0047219566139	27.0981264160484	33.173824468159	22.7582274992682	23.5640985117231	5.67544342410612	107.233425795877	77.6320946779371	85.0229498809165	78.3838564647846	86.74113808377	77.3439676137922	33.0806646375667
VITMroCarlos_v1.3.g01000	-1.629	2.201	365.722	1.59871034150168E-81	3.73627340855939E-80	162.405803894716	186.777732416406	155.882498466608	195.558993239525	190.839018808022	199.715225084396	193.537014344821	130.225431901327	174.061628500927	144.061814095246	140.415178001605	133.963454947304	185.105791646796	134.633774687081	205.710296775545	138.637990120792	118.8154821985	128.141630445925	114.830955140111	154.905779585695	133.610052407582	164.010409236913	115.06947558304	107.520162014022	151.995493238141	97.4991694409605	82.2156542872335	75.875674056173	101.231895431926	74.0438599175739	99.4786958054557	104.742476513482	114.511437435559	135.931768552457	118.058305152454	157.093990078154	106.211869793986	145.080517253246	105.065992797208	83.6625826828219	142.577532017841	95.2838259253534	92.0761519211812	92.1532800617929
VITMroCarlos_v1.3.g01063	1.127	1.188	103.083	3.21389808884773E-24	2.23315983730034E-23	20.3007254868395	3.63852725486506	6.36255095782072	12.1591083879497	10.8607571679362	6.44242661562566	15.6476735002196	11.947287330397	30.6042423737894	24.5686814736078	11.7012648334671	8.73674706178067	18.5105791646796	15.5774615340424	4.67523401762602	22.6744376365781	9.90129018320836	25.1902350449254	11.4830955140111	25.195518366348	11.2060043954746	17.8272183953167	2.55709945740089	10.9963802059796	10.0216808728445	50.3638093800988	70.7769545603141	97.3499214305616	150.359138803302	80.2141815773718	97.1471638725153	131.148142861419	114.511437435559	160.205298651109	199.845685227949	129.602541814477	200.262075107744	93.040766499364	120.825891716789	62.5768911123546	89.8711457742789	139.968654635174	94.2859795672895	81.9140267215937
VITMroCarlos_v1.3.g01064	1.239	-0.499	53.905	2.10444029638918E-13	8.62373514209628E-13	7.38208199521438	3.63852725486506	0	4.05303612931657	2.3273051074149	5.36868884635472	6.5884941053556	5.97364366519849	5.73829544508551	8.93406599040283	4.25500539398803	2.91224902059356	3.96655267814562	1.11267582386017	2.33761700881301	8.42193397930044	4.24341007851787	6.57136566389358	2.29661910280222	2.79950204070533	5.17200202868058	7.13088735812666	1.27854972870044	3.66546006865986	6.68112058189633	18.0793161877278	10.723780993987	26.4849050950792	20.0975086519265	19.1965562749266	27.9783831952844	37.848121765376	29.7205257466337	38.0285304878896	33.4261466395501	34.5606778171939	35.674215808667	11.0387350083991	15.7598989195812	10.8829375847573	12.8387351106113	24.9709336907823	14.732184307389	20.4785066803984
VITMroCarlos_v1.3.g01072	4.757	0.024	1841.269	0	0	7.38208199521438	3.63852725486506	4.24170063854715	7.092813226304	3.10307347655321	15.0323287697932	11.5298646843723	8.36310113127789	7.65106059344734	16.7513737320053	3.19125404549102	7.76599738824949	7.93310535629124	4.45070329544068	2.33761700881301	6.47841075330803	7.07235013086312	13.1427313277872	9.18647641120887	0.933167346901776	4.31000169056715	4.75392490541777	2.55709945740089	4.88728009154647	1.67028014547408	1.29137972769484	1.42983746586493	0.715808245812953	2.23305651688073	1.37118259106618	2.33153193294037	0	1.74826622039022	4.04558834977549	2.84477843740852	1.57093990078154	0.810777632015159	2.36544321608553	2.33479983993796	1.36036719809466	0	1.97138950190386	2.20982764610835	0
VITMroCarlos_v1.3.g01075	1.167	-0.843	51.507	7.13306850589233E-13	2.81705623613091E-12	23.0690062350449	43.6623270583807	20.148078033099	34.4508070991909	32.5822715038087	20.4010176161479	20.5890440792363	31.0629470590322	28.6914772254275	29.0357144688092	17.0200215759521	19.4149934706237	25.1215002949223	34.4929505396653	25.7137870969431	11.0132982806237	26.8749304972798	33.9520559301168	36.7459056448355	29.8613551008568	38.7900152151043	34.4659555642789	42.1921410471146	26.8800405035056	28.3947624730594	9.68534795771131	2.1447561987974	6.44227421231657	1.48870434458715	1.37118259106618	1.55435462196024	4.40094439132279	6.11893177136577	2.4273530098653	3.55597304676065	1.57093990078154	4.0538881600758	0.788481072028508	2.91849979992245	3.40091799523666	7.43295190614336	3.28564916983977	2.9464368614778	3.93817436161508
VITMroCarlos_v1.3.g01107	-1.056	0.547	101.934	5.73947279732188E-24	3.94531948203423E-23	8.30484224461618	10.9155817645952	26.5106289909197	15.1988854849371	10.0849887987979	8.58990215416755	11.5298646843723	9.55782986431759	15.3021211868947	12.2843407368039	9.57376213647307	8.73674706178067	14.5440264865339	8.90140659088137	16.3633190616911	9.71761612996205	1.41447002617262	2.19045522129786	9.18647641120887	8.39850612211599	18.102007100382	13.0732934898989	8.9498481009031	4.88728009154647	16.7028014547408	52.3008789716411	40.0354490442181	39.3694535197124	58.8038216111924	65.1311730756437	78.4949084089924	97.7009654873659	58.5669183830724	58.2564722367671	54.0507903107619	89.5435743445479	72.9699868813643	50.4627886098245	34.4382976390849	46.9326683342659	54.7335549452375	59.1416850571159	81.0270136906394	64.5860595304873
VITMroCarlos_v1.3.g01123	-1.14	-0.451	27.302	1.74016846243982E-07	4.65933894283709E-07	6.45932174581258	6.06421209144176	8.4834012770943	3.03977709698743	3.10307347655321	2.14747553854189	4.11780881584725	7.16837239823819	26.7787120770657	16.7513737320053	5.31875674248504	5.82449804118711	2.64436845209708	4.45070329544068	4.67523401762602	25.9136430132321	14.1447002617262	20.8093246023297	6.88985730840665	32.6608571415622	19.8260077766089	65.3664674494944	39.6350415897137	62.3128211672175	40.086723491378	5.81120877462679	1.42983746586493	6.44227421231657	10.4209304121101	8.22709554639711	6.9945957988211	20.2443442000848	15.734395983512	17.8005887390122	36.9821196863108	17.280338908597	41.3496592327731	5.51936750419956	7.00439951981387	11.5631211838046	2.70289160223395	9.85694750951931	28.7277593994085	27.5672205313056
VITMroCarlos_v1.3.g01130	-4.033	-0.369	129.843	4.43402337635637E-30	3.78701006944187E-29	6.45932174581258	4.85136967315341	5.30212579818394	8.10607225863314	18.6184408593192	16.1060665390642	158.123858528534	129.030703168287	117.635056624253	73.7060444208234	96.8013727132277	105.811714414899	23.7993160688737	12.2394340624619	26.8825956013496	5.83056967797723	8.48682015703574	10.9522761064893	6.88985730840665	1.86633469380355	5.17200202868058	2.37696245270889	11.506947558304	9.77456018309295	5.01084043642224	53.5922586993359	48.6144738394076	32.9271793073958	39.4506651315595	29.480425707923	49.7393479027278	0.880188878264557	1.74826622039022	7.28205902959589	9.95672453092983	8.64016945429848	0.810777632015159	31.5392428811403	35.6056975590539	44.2119339380766	40.5433740335093	33.5136215323657	22.0982764610835	10.2392533401992
VITMroCarlos_v1.3.g01142	3.904	-0.458	355.658	2.48315927273028E-79	5.65551020472066E-78	0.922760249401797	8.48989692801847	11.6646767560047	2.02651806465829	10.8607571679362	4.29495107708378	4.11780881584725	4.77891493215879	3.82553029672367	0	2.12750269699401	2.91224902059356	3.96655267814562	0	1.16880850440651	1.29568215066161	4.24341007851787	2.19045522129786	1.14830955140111	0.933167346901776	1.72400067622686	1.18848122635444	8.9498481009031	3.66546006865986	0	5.16551891077937	24.3072369197038	4.29484947487772	5.21046520605503	2.05677388659928	4.66306386588073	5.28113326958734	2.62239933058533	1.6182353399102	2.84477843740852	3.14187980156308	5.67544342410612	8.67329179231359	22.1805984794106	11.5631211838046	3.37861450279244	9.85694750951931	2.9464368614778	3.15053948929206
VITMroCarlos_v1.3.g01165	2.949	-1.193	191.852	1.25346022595043E-43	1.54224199622254E-42	0	2.4256848365767	3.18127547891036	2.02651806465829	6.98191532224471	1.07373776927094	1.6471235263389	3.58418619911909	4.78191287090459	2.23351649760071	2.12750269699401	0	0	3.33802747158051	1.16880850440651	0.647841075330803	0	1.09522761064893	0	0.933167346901776	0.86200033811343	1.18848122635444	2.55709945740089	1.22182002288662	3.34056029094816	11.6224175492536	32.1713429819609	19.3268226369497	23.8192695133944	6.85591295533092	11.6576596647018	7.92169990438102	13.1119966529267	8.90029436950608	10.667919140282	7.85469950390771	6.48622105612128	12.6156971524561	21.0131985594416	14.9640391790413	9.46012060781883	9.85694750951931	9.57591979980285	4.7258092339381
VITMroCarlos_v1.3.g01166	-1.284	1.29	39.848	2.74465021277223E-10	9.12318021738715E-10	54.442854714706	66.7063330058594	103.921665644405	49.649692584128	72.9222266990003	50.4656751557344	38.7074028689642	75.267910181501	166.41056790748	29.0357144688092	73.3988430462935	49.5082333500905	48.920816363796	24.4788681249238	40.9082976542277	41.4618288211714	48.0919808898692	66.8088842495848	39.0425247476377	71.8538857114368	143.954056464943	68.9319111285577	85.6628318229297	112.407442105569	68.4814859644374	153.674187595686	225.914319606659	112.381894592634	128.028573634495	87.0700945327027	91.7069226956544	69.5349213829	33.2170581874142	114.894709133624	118.769499761806	79.3324649894679	80.2669855695008	148.23444154136	199.041686354711	227.181322081809	100.006989282656	68.9986325666352	119.330692889851	40.9570133607968
VITMroCarlos_v1.3.g01167	-1.273	0.657	29.531	5.50328552771764E-08	1.535789722243E-07	41.5242112230809	33.9595877120739	77.4110366534855	28.371252905216	44.2187970408832	34.3596086166702	23.0597293687446	54.9575217198261	126.242499791881	20.1016484784064	37.2312971973953	27.1809908588732	35.6989741033106	16.6901373579026	30.3890211145691	20.7309144105857	32.5328106019703	38.3329663727126	25.2628101308244	39.1930285698746	111.198043616632	42.78532414876	54.977638334119	81.8619415334034	43.4272837823261	88.4595113470967	137.264396723033	60.843700894101	66.9916955064218	57.5896688247797	53.6252344576284	55.4518993306671	26.2239933058533	60.6838252466324	50.4948172640013	49.4846068746186	36.4849934406822	80.4250693469079	113.821492196975	135.356536210419	62.1665068513809	30.2279723625259	73.660921536945	15.7526974464603
VITMroCarlos_v1.3.g01195	4.038	0.977	1743.374	0	0	27.6828074820539	14.5541090194602	9.54382643673109	19.2519216142537	11.6365255370745	10.7373776927094	8.2356176316945	8.36310113127789	12.4329734643519	14.5178572344046	22.3387783184372	6.7952477147183	5.28873690419416	8.90140659088137	9.35046803525204	12.3089804312853	19.8025803664167	12.0475037171382	16.0763337196155	24.2623510194462	17.2400067622686	19.0156996216711	2.55709945740089	13.4400202517528	8.35140072737041	20.01638577927	22.8773994538389	23.6216721118274	13.3983391012844	11.6550520240626	6.21741848784098	12.3226442957038	11.3637304325364	8.09117669955098	7.11194609352131	11.7820492558616	4.86466579209096	10.2502539363706	14.0087990396277	14.283855579994	10.8115664089358	10.5140773434873	23.5714948918224	9.45161846787619
VITMroCarlos_v1.3.g01196	2.102	-0.132	284.155	9.33458593864359E-64	1.68725641856058E-62	60.9021764605186	12.1284241828835	31.8127547891036	27.3579938728869	13.1880622753511	26.8434442317736	21.4126058424057	25.0893033938337	11.476590890171	17.8681319808057	32.9762918034072	26.210241185342	19.8327633907281	14.4647857101822	32.7266381233821	62.1927432317571	21.2170503925893	18.6188693810318	19.5212623738189	27.0618530601515	27.5840108196298	21.39266207438	12.7854972870044	13.4400202517528	11.6919610183186	17.4336263238804	19.3028057891766	20.0426308827627	8.9322260675229	6.17032165979783	6.9945957988211	7.04151102611646	6.11893177136577	4.85470601973059	4.97836226546491	10.9965793054708	8.91855395216675	14.1926592965132	16.9272988395502	14.283855579994	6.75722900558488	7.2284281736475	16.9420119534973	11.0268882125222
VITMroCarlos_v1.3.g01197	3.796	0.732	1235.736	1.0447485750544E-270	1.06705341487476E-268	42.4469714724827	7.27705450973011	20.148078033099	15.1988854849371	11.6365255370745	18.253542077606	11.5298646843723	7.16837239823819	14.3457386127138	13.4010989856042	26.5937837124252	8.73674706178067	7.93310535629124	6.67605494316103	16.3633190616911	15.5481858079393	9.90129018320836	9.85704849584037	6.88985730840665	25.195518366348	18.9640074384955	14.2617747162533	14.0640470157049	4.88728009154647	8.35140072737041	13.5594871407958	8.57902479518958	9.30550719556839	5.21046520605503	8.9126868419302	3.88588655490061	3.52075551305823	10.4895973223413	4.85470601973059	5.68955687481704	14.9239290574247	12.1616644802274	8.67329179231359	14.0087990396277	11.5631211838046	6.75722900558488	7.2284281736475	21.361667245714	8.66398359555318
VITMroCarlos_v1.3.g01198	6.366	1.303	1608.457	0	0	30.4510882302593	15.7669514377486	15.9063773945518	60.7955419397486	15.515367382766	17.1798043083351	20.5890440792363	21.5051171947146	26.7787120770657	73.7060444208234	86.1638592282576	16.5027444500302	27.7658687470193	16.6901373579026	36.2330636366017	46.6445574238179	101.841841884429	60.2375185856912	17.2246432710166	13.0643428566249	21.5500084528357	9.50784981083555	10.2283978296035	13.4400202517528	28.3947624730594	4.51982904693195	0	0.715808245812953	2.23305651688073	3.42795647766546	0.777177310980122	0.880188878264557	3.49653244078044	0.809117669955098	1.42238921870426	2.35640985117231	0	0	1.75109987995347	2.72073439618933	2.70289160223395	1.31425966793591	7.3660921536945	0
VITMroCarlos_v1.3.g01199	7.993	-0.372	1587.544	0	0	0	0	0	0	0	0	0	0	0	0	0	0.970749673531186	0	1.11267582386017	0	0	0	0	0	0.933167346901776	0	0	0	0	0	0	0	0	0	0.685591295533092	0.777177310980122	0	0	0	0	0	0	0	0	1.36036719809466	0	0	0	0
VITMroCarlos_v1.3.g01201	1.189	1.781	280.965	4.62777681260724E-63	8.27867201077139E-62	55.3656149641078	55.7907512412642	37.1148805872876	81.0607225863315	48.0976388865747	53.6868884635472	42.001649921642	44.2049631224688	58.339337025036	36.8530222104117	40.4225512428863	44.6544849824345	93.8750800494464	43.3943571305467	56.1028082115123	59.6013789304339	25.4604604711072	24.0950074342765	59.7120966728577	48.5247020388924	25.8600101434029	32.08899311157	26.8495443027093	34.2109606408253	21.7136418911631	171.107813919566	160.141796176872	160.341047062101	194.275916968623	208.41975384206	174.087717659547	191.881175461674	154.721560504534	184.478828749762	86.0545477316078	106.823913253145	135.399864546532	162.427100837873	147.676089876076	162.563880172312	172.985062542973	193.196171186579	226.139029118421	187.457099612878
VITMroCarlos_v1.3.g01202	1.986	0.278	100.977	9.30343757413319E-24	6.35670293693726E-23	78.4346211991528	69.1320178424361	22.2689283523725	24.3182167758994	107.831803310224	21.4747553854189	36.2367175794558	11.947287330397	48.7755112832268	15.634615483205	26.5937837124252	12.6197457559054	35.6989741033106	4.45070329544068	23.3761700881301	27.8571662392246	5.65788010469049	15.333186549085	1.14830955140111	3.7326693876071	8.6200033811343	16.6387371689622	1.27854972870044	4.88728009154647	0	20.01638577927	32.8862617148934	37.9378370280865	22.3305651688073	9.59827813746329	24.8696739513639	23.765099713143	41.9583892893653	4.04558834977549	1.42238921870426	2.35640985117231	8.91855395216675	35.4816482412829	81.7179943978285	43.5317503390293	14.1901809117282	10.5140773434873	10.3125290151723	12.6021579571683
VITMroCarlos_v1.3.g01203	4.159	0.616	1415.49	9.04450282511326e-310	1.10774518626086E-307	52.5973342159024	43.6623270583807	47.7191321836554	38.5038432285074	28.7034296581172	32.2121330781283	21.4126058424057	16.7262022625558	26.7787120770657	29.0357144688092	19.1475242729461	13.5904954294366	14.5440264865339	15.5774615340424	12.8568935484716	37.5747823691866	19.8025803664167	8.76182088519144	5.74154775700555	12.1311755097231	12.9300050717014	13.0732934898989	10.2283978296035	18.3273003432993	15.0325213092667	16.1422465961855	18.5878870562441	23.6216721118274	17.8644521350458	10.2838694329964	23.3153193294037	15.843399808762	14.8602628733169	15.3732357291469	12.8015029683383	7.85469950390771	4.86466579209096	23.6544321608553	18.0946987595192	8.16220318856799	16.8930725139622	13.799726513327	8.10270136906395	9.45161846787619
VITMroCarlos_v1.3.g01207	4.272	-0.578	876.753	1.11035951640416E-192	7.20318282323114E-191	5.53656149641078	7.27705450973011	3.18127547891036	5.06629516164572	8.53345206052132	2.14747553854189	2.47068528950835	4.77891493215879	2.86914772254275	0	2.12750269699401	0	2.64436845209708	1.11267582386017	1.16880850440651	2.59136430132321	1.41447002617262	1.09522761064893	2.29661910280222	1.86633469380355	1.72400067622686	2.37696245270889	0	9.77456018309295	6.68112058189633	2.58275945538968	1.42983746586493	3.57904122906476	2.9774086891743	2.74236518213237	0	0	0	4.85470601973059	2.13358382805639	4.71281970234463	0	5.51936750419956	8.75549939976734	4.08110159428399	2.70289160223395	0	1.4732184307389	2.36290461696905
VITMroCarlos_v1.3.g01210	4.874	1.242	2937.087	0	0	9.22760249401797	14.5541090194602	9.54382643673109	8.10607225863314	10.0849887987979	7.51616438489661	4.9413705790167	3.58418619911909	3.82553029672367	1.11675824880035	2.12750269699401	0	2.64436845209708	4.45070329544068	1.16880850440651	1.94352322599241	2.82894005234525	2.19045522129786	10.33478596261	7.46533877521421	6.03400236679401	7.13088735812666	2.55709945740089	10.9963802059796	6.68112058189633	10.9767276854062	8.57902479518958	12.8845484246331	5.21046520605503	6.85591295533092	5.44024117686086	4.40094439132279	1.74826622039022	10.5185297094163	8.53433531222557	14.1384591070339	4.86466579209096	10.2502539363706	20.4294985994571	17.0045899761833	7.43295190614336	2.62851933587182	10.3125290151723	18.1156020634294
VITMroCarlos_v1.3.g01211	2.634	-0.985	416.281	1.57415566680369E-92	4.20491880697234E-91	4.61380124700899	4.85136967315341	4.24170063854715	6.07955419397486	6.20614695310641	5.36868884635472	5.76493234218615	1.1947287330397	1.91276514836184	6.70054949280212	9.57376213647307	3.88299869412474	13.2218422604854	3.33802747158051	5.84404252203253	15.5481858079393	2.82894005234525	14.2379589384361	4.59323820560444	5.59900408141066	8.6200033811343	9.50784981083555	3.83564918610133	12.2182002288662	3.34056029094816	5.16551891077937	1.42983746586493	0	6.69916955064218	6.85591295533092	3.88588655490061	3.52075551305823	0.87413311019511	4.85470601973059	4.26716765611278	2.35640985117231	1.62155526403032	3.15392428811403	1.16739991996898	4.08110159428399	1.35144580111698	2.62851933587182	4.4196552922167	3.15053948929206
VITMroCarlos_v1.3.g01212	6.668	2.915	9570.727	0	0	12.9186434916252	8.48989692801847	6.36255095782072	6.07955419397486	8.53345206052132	8.58990215416755	13.1769882107112	10.7525585973573	10.5202083159901	16.7513737320053	4.25500539398803	10.678246408843	10.5774738083883	1.11267582386017	10.5192765396585	18.1395501092625	5.65788010469049	13.1427313277872	4.59323820560444	5.59900408141066	11.2060043954746	8.3193685844811	2.55709945740089	4.88728009154647	6.68112058189633	1.29137972769484	2.1447561987974	2.86323298325181	4.46611303376145	4.11354777319855	3.88588655490061	4.40094439132279	6.11893177136577	16.182353399102	7.82314070287344	7.85469950390771	5.67544342410612	0.788481072028508	1.75109987995347	2.72073439618933	4.05433740335093	6.57129833967954	2.9464368614778	3.15053948929206
VITMroCarlos_v1.3.g01213	2.837	1.314	272.763	2.83650222629804E-61	4.9048058707463E-60	27.6828074820539	29.1082180389205	16.9668025541886	75.9944274246857	25.600356181564	21.4747553854189	9.05917939486396	77.6573676475804	34.429772670513	13.4010989856042	20.2112756214431	12.6197457559054	13.2218422604854	10.0140824147415	21.0385530793171	127.624691840168	12.7302302355536	16.428414159734	17.2246432710166	36.3935265291693	30.17001183397	22.5811433007344	8.9498481009031	20.7709403890725	50.1084043642225	29.7017337369814	4.28951239759479	5.01065772069067	33.4958477532109	14.3974172061949	7.77177310980122	22.0047219566139	7.86719799175599	16.9914710690571	9.95672453092983	20.42221871016	42.1604368647883	11.8272160804276	28.60129803924	4.76128519333133	9.46012060781883	11.1712071774552	18.4152303842362	13.3897928294913
VITMroCarlos_v1.3.g01218	3.09	2.161	2032.84	0	0	37.8331702254737	32.7467452937855	36.0544554276508	52.6894696811154	73.6979950681387	74.0879060796951	60.9435704745393	65.7100803171834	75.5542233602925	82.6401104112262	70.2075890008025	81.5429725766196	91.2307115973493	65.6478736077501	64.2844677423578	64.1362664577495	49.5064509160418	37.2377387620636	44.7840725046432	45.725199998187	42.2380165675581	36.8429180169878	31.9637432175111	36.6546006865986	13.3622411637927	30.3474236008288	46.4697176406102	28.6323298325181	34.984552097798	55.5328949381805	45.8534613478272	41.3688772784342	36.7135906281946	37.2194128179345	26.3142005460288	29.8478581148493	30.8095500165761	37.8470914573684	31.5197978391624	36.0497307495086	50.6792175418866	41.3991795399811	30.9375870455169	37.8064738715048
VITMroCarlos_v1.3.g01219	4.301	0.983	1978.491	0	0	11.9958832422234	18.1926362743253	9.54382643673109	21.278439678912	11.6365255370745	13.9585910005223	13.1769882107112	8.36310113127789	12.4329734643519	6.70054949280212	5.31875674248504	16.5027444500302	6.6109211302427	13.3521098863221	4.67523401762602	6.47841075330803	16.9736403140715	6.57136566389358	8.03816685980776	19.5965142849373	20.6880081147223	5.94240613177222	8.9498481009031	8.55274016020633	8.35140072737041	15.4965567323381	24.3072369197038	10.0213154413813	2.9774086891743	6.85591295533092	3.88588655490061	16.7235886870266	6.11893177136577	4.85470601973059	5.68955687481704	6.28375960312617	10.5401092161971	7.88481072028508	6.42069955982938	12.243304782852	7.43295190614336	6.57129833967954	5.8928737229556	1.57526974464603
VITMroCarlos_v1.3.g01225	4.965	1.493	3607.839	0	0	9.22760249401797	2.4256848365767	7.42297611745751	8.10607225863314	16.2911357519043	15.0323287697932	9.05917939486396	8.36310113127789	16.2585037610756	6.70054949280212	14.8925188789581	6.7952477147183	21.1549476167766	11.1267582386017	9.35046803525204	6.47841075330803	16.9736403140715	24.0950074342765	12.6314050654122	36.3935265291693	25.8600101434029	23.7696245270889	15.3425967444053	25.658220480619	21.7136418911631	1.93706959154226	2.85967493172986	2.14742473743886	3.72176086146788	2.05677388659928	7.77177310980122	6.1613221478519	9.61546421214621	8.90029436950608	6.40075148416917	7.06922955351694	10.5401092161971	1.57696214405702	5.25329963986041	2.040550797142	2.70289160223395	0	7.3660921536945	2.36290461696905
VITMroCarlos_v1.3.g01226	6.993	0.542	1956.912	0	0	6.45932174581258	0	0	3.03977709698743	0	4.29495107708378	1.6471235263389	2.3894574660794	0.956382574180918	0	0	0.970749673531186	1.32218422604854	0	0	0	0	1.09522761064893	0	0	0	0	0	0	0	3.87413918308452	2.85967493172986	2.86323298325181	0	0.685591295533092	4.66306386588073	1.76037775652911	0	2.4273530098653	0.711194609352131	0	0	4.73088643217105	4.08589971989143	4.76128519333133	1.35144580111698	3.28564916983977	1.4732184307389	0
VITMroCarlos_v1.3.g01229	3.104	0.613	932.717	7.58018358196284E-205	5.35273394231572E-203	11.0731229928216	8.48989692801847	12.7251019156414	6.07955419397486	17.8426724901809	15.0323287697932	10.7063029212029	8.36310113127789	15.3021211868947	8.93406599040283	8.51001078797606	12.6197457559054	10.5774738083883	7.7887307670212	22.2073615837236	2.59136430132321	15.5591702878989	17.5236417703829	25.2628101308244	16.797012244232	14.6540057479283	11.8848122635444	29.4066437601102	21.9927604119591	68.4814859644374	2.58275945538968	8.57902479518958	4.29484947487772	5.21046520605503	6.17032165979783	2.33153193294037	3.52075551305823	13.1119966529267	2.4273530098653	2.13358382805639	5.4982896527354	1.62155526403032	1.57696214405702	4.08589971989143	7.48201958952065	4.73006030390941	3.28564916983977	2.20982764610835	4.7258092339381
VITMroCarlos_v1.3.g01233	2.489	-0.327	91.942	8.92668130022471E-22	5.61211612223073E-21	12.9186434916252	3.63852725486506	6.36255095782072	15.1988854849371	16.2911357519043	18.253542077606	28.0010999477613	10.7525585973573	13.3893560385329	1.11675824880035	20.2112756214431	13.5904954294366	17.188394938631	18.9154890056229	3.50642551321952	77.7409290396964	2.82894005234525	16.428414159734	10.33478596261	2.79950204070533	6.89600270490744	3.56544367906333	8.9498481009031	8.55274016020633	10.0216808728445	63.9232965208947	130.115209393709	103.792195642878	3.72176086146788	4.11354777319855	0	0	4.37066555097555	0.809117669955098	0	0	0	115.118236516162	124.328091476696	110.869926644715	1.35144580111698	5.25703867174363	0.73660921536945	0
VITMroCarlos_v1.3.g01234	1.231	0.391	185.671	2.80082556582314E-42	3.3483988751074E-41	40.6014509736791	30.3210604572088	15.9063773945518	27.3579938728869	30.2549663963938	31.1383953088574	28.0010999477613	16.7262022625558	21.9967992061611	15.634615483205	28.7212864094192	17.4734941235613	21.1549476167766	16.6901373579026	25.7137870969431	30.4485305405478	12.7302302355536	14.2379589384361	13.7797146168133	16.797012244232	15.5160060860417	30.9005118852155	29.4066437601102	24.4364004577324	30.0650426185335	49.072429652404	34.3160991807583	57.9804679108492	24.563621685688	19.8821475704597	20.2066100854832	35.2075551305823	20.1050615344875	17.8005887390122	20.6246436712118	19.6367487597693	29.9987723845609	54.4051939699671	65.9580954782473	44.8921175371239	34.4618679284829	26.9423231926861	25.0447133225613	18.1156020634294
VITMroCarlos_v1.3.g01235	3.771	-0.938	83.162	7.56050713420624E-20	4.34592968024081E-19	8.30484224461618	3.63852725486506	2.12085031927357	10.1325903232914	5.43037858396811	13.9585910005223	8.2356176316945	5.97364366519849	3.82553029672367	1.11675824880035	2.12750269699401	3.88299869412474	6.6109211302427	4.45070329544068	0	4.53488752731562	0	3.28568283194679	5.74154775700555	0	0.86200033811343	0	2.55709945740089	1.22182002288662	1.67028014547408	3.2284493192371	11.4386997269194	7.15808245812953	2.23305651688073	1.37118259106618	0	0	1.74826622039022	0	0.711194609352131	0	0.810777632015159	10.2502539363706	14.5924989996122	13.6036719809466	0.675722900558488	0.657129833967954	1.4732184307389	0.787634872323016
VITMroCarlos_v1.3.g01237	4.039	1.203	3164.847	0	0	32.2966087290629	36.3852725486506	25.4502038312829	9.11933129096229	22.4972827050107	13.9585910005223	18.9419205528974	16.7262022625558	11.476590890171	13.4010989856042	8.51001078797606	4.85374836765593	14.5440264865339	12.2394340624619	21.0385530793171	20.0830733352549	18.3881103402441	14.2379589384361	10.33478596261	22.3960163256426	19.8260077766089	15.4502559426078	14.0640470157049	24.4364004577324	21.7136418911631	9.68534795771131	8.57902479518958	12.8845484246331	5.9548173783486	6.17032165979783	1.55435462196024	9.68207766091013	2.62239933058533	4.04558834977549	6.40075148416917	2.35640985117231	8.10777632015159	14.9811403685417	16.3435988795657	11.5631211838046	7.43295190614336	6.57129833967954	3.68304607684725	3.93817436161508
VITMroCarlos_v1.3.g01243	1.712	3.074	736.729	3.08360024908017E-162	1.56928669917413E-160	90.4305044413761	115.220029737393	106.042515963679	115.511529685522	103.952961464532	86.9727593109464	114.475085080554	135.004346833486	169.279715630022	134.010989856042	123.395156425653	102.899465394306	157.339922899776	137.971802158661	140.257020528781	56.3621735537799	131.545712434054	139.093906552414	141.242074822336	98.9157387715883	116.370045645313	125.979009993571	154.704517172754	156.392962929487	162.017174110986	52.9465688354885	41.465286510083	55.8330431734103	93.7883737089905	85.0133206461034	88.5982134517339	83.617943435133	94.4063759010719	183.669711079807	86.0545477316078	82.474344791031	92.4286500497282	59.1360804021381	61.8721957583559	44.2119339380766	83.113916768694	82.1412292459943	86.1832781982256	96.879089295731
VITMroCarlos_v1.3.g01244	1.712	3.074	736.729	3.08360024908017E-162	1.56928669917413E-160	90.4305044413761	115.220029737393	106.042515963679	115.511529685522	103.952961464532	86.9727593109464	114.475085080554	135.004346833486	169.279715630022	134.010989856042	123.395156425653	102.899465394306	157.339922899776	137.971802158661	140.257020528781	56.3621735537799	131.545712434054	139.093906552414	141.242074822336	98.9157387715883	116.370045645313	125.979009993571	154.704517172754	156.392962929487	162.017174110986	52.9465688354885	41.465286510083	55.8330431734103	93.7883737089905	85.0133206461034	88.5982134517339	83.617943435133	94.4063759010719	183.669711079807	86.0545477316078	82.474344791031	92.4286500497282	59.1360804021381	61.8721957583559	44.2119339380766	83.113916768694	82.1412292459943	86.1832781982256	96.879089295731
VITMroCarlos_v1.3.g01255	1.839	-1.042	138.685	5.16237614547718E-32	4.66558042516993E-31	0.922760249401797	0	3.18127547891036	0	3.10307347655321	0	0.82356176316945	2.3894574660794	0.956382574180918	2.23351649760071	3.19125404549102	0.970749673531186	0	1.11267582386017	1.16880850440651	10.3654572052929	0	1.09522761064893	1.14830955140111	1.86633469380355	1.72400067622686	0	8.9498481009031	4.88728009154647	3.34056029094816	13.5594871407958	12.1536184598519	11.4529319330072	14.1426912735779	10.2838694329964	17.8750781525428	14.9632109304975	17.4826622039022	12.9458827192816	16.357476015099	20.42221871016	15.404775008288	11.0387350083991	11.6739991996898	12.243304782852	16.2173496134037	8.5426878415834	8.8393105844334	20.4785066803984
VITMroCarlos_v1.3.g01260	2.841	2.987	275.07	8.91346097457956E-62	1.5558759762665E-60	46.1380124700899	203.757526272443	347.819452360866	314.110300022034	62.0614695310641	50.4656751557344	57.6493234218615	46.5944205885482	61.2084847475787	81.5233521624258	73.3988430462935	343.64538443004	76.6866851108153	43.3943571305467	65.4532762467643	50.5316038758027	45.2630408375239	58.0470633643933	261.814577719453	54.123706120303	63.7880250203938	59.4240613177222	296.623537058503	53.7600810070112	65.1409256734892	73.608644478606	37.1757741124882	90.191838972432	20.0975086519265	35.6507473677208	17.0979008415627	95.9405877308368	131.994099639462	118.940297483399	22.047032889916	107.609383203536	33.2418829126215	10.2502539363706	20.4294985994571	12.9234883818993	33.1104221273659	30.2279723625259	99.4422440748757	22.8414112973675
VITMroCarlos_v1.3.g01262	4.884	2.94	2985.192	0	0	26.7600472326521	8.48989692801847	8.4834012770943	16.2121445172663	20.1699775975958	33.2858708473993	42.8252116848114	26.2840321268734	37.2989203930558	55.8379124400177	39.3587998943893	39.8007366147786	74.0423166587182	33.3802747158051	47.9211486806667	119.202757860868	52.3353909683871	42.7138768153083	21.8178814766211	21.4628489787409	22.4120087909492	17.8272183953167	20.4567956592071	12.2182002288662	6.68112058189633	46.4896701970143	70.0620358273816	74.4440575645471	11.1652825844036	7.54150425086401	7.77177310980122	5.28113326958734	6.11893177136577	2.4273530098653	2.84477843740852	2.35640985117231	5.67544342410612	75.6941829147368	57.20259607848	46.9326683342659	11.4872893094943	15.1139861812629	20.6250580303446	10.2392533401992
VITMroCarlos_v1.3.g01263	6.713	4.069	6593.503	0	0	12.9186434916252	8.48989692801847	12.7251019156414	10.1325903232914	21.7215143358724	34.3596086166702	51.8843910796754	23.894574660794	25.8223295028848	60.3049454352191	28.7212864094192	43.6837353089034	43.6320794596018	45.619708778267	42.0771061586342	73.8538825877116	52.3353909683871	60.2375185856912	43.6357629532421	34.5271918353657	28.4460111577432	34.4659555642789	26.8495443027093	24.4364004577324	8.35140072737041	3.2284493192371	6.43426859639219	1.43161649162591	2.23305651688073	2.74236518213237	4.66306386588073	1.76037775652911	2.62239933058533	3.23647067982039	2.84477843740852	7.85469950390771	2.43233289604548	0.788481072028508	1.16739991996898	2.040550797142	4.73006030390941	0	7.3660921536945	6.30107897858413
VITMroCarlos_v1.3.g01264	6.713	4.069	6593.503	0	0	12.9186434916252	8.48989692801847	12.7251019156414	10.1325903232914	21.7215143358724	34.3596086166702	51.8843910796754	23.894574660794	25.8223295028848	60.3049454352191	28.7212864094192	43.6837353089034	43.6320794596018	45.619708778267	42.0771061586342	73.8538825877116	52.3353909683871	60.2375185856912	43.6357629532421	34.5271918353657	28.4460111577432	34.4659555642789	26.8495443027093	24.4364004577324	8.35140072737041	3.2284493192371	6.43426859639219	1.43161649162591	2.23305651688073	2.74236518213237	4.66306386588073	1.76037775652911	2.62239933058533	3.23647067982039	2.84477843740852	7.85469950390771	2.43233289604548	0.788481072028508	1.16739991996898	2.040550797142	4.73006030390941	0	7.3660921536945	6.30107897858413
VITMroCarlos_v1.3.g01265	6.713	4.069	6593.503	0	0	12.9186434916252	8.48989692801847	12.7251019156414	10.1325903232914	21.7215143358724	34.3596086166702	51.8843910796754	23.894574660794	25.8223295028848	60.3049454352191	28.7212864094192	43.6837353089034	43.6320794596018	45.619708778267	42.0771061586342	73.8538825877116	52.3353909683871	60.2375185856912	43.6357629532421	34.5271918353657	28.4460111577432	34.4659555642789	26.8495443027093	24.4364004577324	8.35140072737041	3.2284493192371	6.43426859639219	1.43161649162591	2.23305651688073	2.74236518213237	4.66306386588073	1.76037775652911	2.62239933058533	3.23647067982039	2.84477843740852	7.85469950390771	2.43233289604548	0.788481072028508	1.16739991996898	2.040550797142	4.73006030390941	0	7.3660921536945	6.30107897858413
VITMroCarlos_v1.3.g01266	6.713	4.069	6593.503	0	0	12.9186434916252	8.48989692801847	12.7251019156414	10.1325903232914	21.7215143358724	34.3596086166702	51.8843910796754	23.894574660794	25.8223295028848	60.3049454352191	28.7212864094192	43.6837353089034	43.6320794596018	45.619708778267	42.0771061586342	73.8538825877116	52.3353909683871	60.2375185856912	43.6357629532421	34.5271918353657	28.4460111577432	34.4659555642789	26.8495443027093	24.4364004577324	8.35140072737041	3.2284493192371	6.43426859639219	1.43161649162591	2.23305651688073	2.74236518213237	4.66306386588073	1.76037775652911	2.62239933058533	3.23647067982039	2.84477843740852	7.85469950390771	2.43233289604548	0.788481072028508	1.16739991996898	2.040550797142	4.73006030390941	0	7.3660921536945	6.30107897858413
VITMroCarlos_v1.3.g01267	6.785	0.95	2952.705	0	0	5.53656149641078	2.4256848365767	1.06042515963679	1.01325903232914	0.775768369138302	2.14747553854189	0.82356176316945	2.3894574660794	0.956382574180918	1.11675824880035	0	0	2.64436845209708	0	3.50642551321952	1.29568215066161	1.41447002617262	0	2.29661910280222	4.66583673450888	0	1.18848122635444	1.27854972870044	2.44364004577324	0	1.29137972769484	0	0	1.48870434458715	2.74236518213237	1.55435462196024	2.64056663479367	4.37066555097555	0.809117669955098	1.42238921870426	0.785469950390771	3.24311052806064	0	2.33479983993796	1.36036719809466	2.70289160223395	2.62851933587182	1.4732184307389	1.57526974464603
VITMroCarlos_v1.3.g01270	3.411	1.237	2394.002	0	0	31.3738484796611	12.1284241828835	16.9668025541886	29.3845119375451	20.1699775975958	23.6222309239608	32.942470526778	25.0893033938337	15.3021211868947	17.8681319808057	24.4662810154312	20.3857431441549	6.6109211302427	17.8028131817627	16.3633190616911	24.6179608625705	33.947280628143	30.66637309817	45.9323820560444	26.1286857132497	41.3760162294446	27.3350682061522	25.5709945740089	19.5491203661859	28.3947624730594	16.7879364600329	15.7282121245142	20.0426308827627	13.3983391012844	13.0262346151287	9.32612773176147	14.0830220522329	13.9861297631218	8.90029436950608	14.9350867963947	15.7093990078154	11.3508868482122	22.8659510888267	13.4250990796433	25.8469767637986	13.5144580111698	8.5426878415834	11.7857474459112	10.2392533401992
VITMroCarlos_v1.3.g01271	6.177	-0.282	1628.907	0	0	11.9958832422234	13.3412666011719	4.24170063854715	11.1458493556206	17.0669041210426	11.8111154619804	15.6476735002196	13.1420160634367	22.953181780342	16.7513737320053	17.0200215759521	9.70749673531186	19.8327633907281	15.5774615340424	16.3633190616911	23.9701197872397	11.315760209381	5.47613805324465	8.03816685980776	9.33167346901776	7.75800304302087	10.69633103719	12.7854972870044	13.4400202517528	6.68112058189633	0	1.42983746586493	0	0	0	0	0	0.87413311019511	0.809117669955098	0	0	0	0	0.58369995998449	0	0	0	0.73660921536945	0.787634872323016
VITMroCarlos_v1.3.g01274	4.126	-0.135	795.965	4.06841065581039E-175	2.30493814448283E-173	91.3532646907779	87.3246541167614	81.6527372920326	80.0474635540023	76.0253001755536	48.3181996171925	29.6482234741002	39.42604819031	18.1712689094374	15.634615483205	12.7650161819641	4.85374836765593	17.188394938631	14.4647857101822	21.0385530793171	29.1528483898862	5.65788010469049	6.57136566389358	10.33478596261	4.66583673450888	2.58600101434029	8.3193685844811	5.11419891480177	6.10910011443309	0	0	0.714918732932465	0.715808245812953	0.744352172293575	0	0.777177310980122	0	0	0	0	0	0	0.788481072028508	0	0	1.35144580111698	0.657129833967954	0	0
VITMroCarlos_v1.3.g01276	4.777	-1.251	1131.101	5.7444599193092E-248	5.23330936537808E-246	0	0	1.06042515963679	2.02651806465829	0	1.07373776927094	0	1.1947287330397	0.956382574180918	5.58379124400177	2.12750269699401	0	3.96655267814562	0	0	1.94352322599241	4.24341007851787	0	0	1.86633469380355	0	1.18848122635444	0	2.44364004577324	1.67028014547408	1.93706959154226	0	6.44227421231657	0	0.685591295533092	0.777177310980122	3.52075551305823	0	0	0.711194609352131	3.14187980156308	0.810777632015159	2.36544321608553	0.58369995998449	0.680183599047332	0.675722900558488	0	0	0.787634872323016
VITMroCarlos_v1.3.g01277	3.238	3.057	2057.288	0	0	151.332680901895	208.608895945597	232.233109960456	136.789969364434	171.444809579565	166.429354236996	113.651523317384	124.251788236129	112.853143753348	72.589286172023	98.9288754102217	103.870215067837	55.5317374940387	46.7323846021272	75.9725527864228	73.2060415123808	35.3617506543156	26.2854626555743	58.5637871214566	22.3960163256426	13.7920054098149	13.0732934898989	15.3425967444053	23.2145804348458	16.7028014547408	149.800048412602	139.409152921831	214.742473743886	84.111795469174	101.467511738898	71.5003126101712	48.4103883045507	20.1050615344875	55.0200015569467	26.3142005460288	20.42221871016	26.7556618565003	109.598869011963	208.964585674447	157.122411379934	85.1410854703694	51.9132568834684	75.1341399676839	29.9301251482746
VITMroCarlos_v1.3.g01278	7.034	-0.828	806.079	2.57204394342848E-177	1.4770237563848E-175	3.69104099760719	0	1.06042515963679	1.01325903232914	0	2.14747553854189	0.82356176316945	0	0	0	0	0	0	1.11267582386017	1.16880850440651	0	0	0	0	0	0	0	0	0	0	0	0.714918732932465	0.715808245812953	0	0.685591295533092	0	0	0	0	0	0	0	0.788481072028508	0.58369995998449	0	0.675722900558488	0	0	0
VITMroCarlos_v1.3.g01282	7.811	2.594	860.705	3.42127727969482E-189	2.16243771873131E-187	1.84552049880359	2.4256848365767	3.18127547891036	4.05303612931657	3.10307347655321	2.14747553854189	1.6471235263389	0	0	0	0	0	0	0	3.50642551321952	1.94352322599241	0	0	2.29661910280222	0	0.86200033811343	4.75392490541777	0	0	0	1.93706959154226	0.714918732932465	5.72646596650362	3.72176086146788	0	2.33153193294037	1.76037775652911	4.37066555097555	0.809117669955098	0	0	0.810777632015159	3.94240536014254	2.91849979992245	2.040550797142	2.02716870167546	3.28564916983977	2.20982764610835	1.57526974464603
VITMroCarlos_v1.3.g01284	2.898	-0.625	541.818	7.5855697841494E-120	2.75403767919727E-118	3.69104099760719	3.63852725486506	10.6042515963679	3.03977709698743	0.775768369138302	3.22121330781283	3.2942470526778	3.58418619911909	7.65106059344734	3.35027474640106	4.25500539398803	5.82449804118711	7.93310535629124	7.7887307670212	5.84404252203253	12.3089804312853	8.48682015703574	13.1427313277872	9.18647641120887	11.1980081628213	18.102007100382	4.75392490541777	10.2283978296035	4.88728009154647	8.35140072737041	3.87413918308452	0.714918732932465	0.715808245812953	5.9548173783486	2.05677388659928	8.54895042078135	0.880188878264557	5.24479866117066	8.90029436950608	4.97836226546491	7.06922955351694	6.48622105612128	0.788481072028508	3.50219975990694	2.040550797142	0.675722900558488	0	0.73660921536945	4.7258092339381
VITMroCarlos_v1.3.g01285	2.898	-0.625	541.818	7.5855697841494E-120	2.75403767919727E-118	3.69104099760719	3.63852725486506	10.6042515963679	3.03977709698743	0.775768369138302	3.22121330781283	3.2942470526778	3.58418619911909	7.65106059344734	3.35027474640106	4.25500539398803	5.82449804118711	7.93310535629124	7.7887307670212	5.84404252203253	12.3089804312853	8.48682015703574	13.1427313277872	9.18647641120887	11.1980081628213	18.102007100382	4.75392490541777	10.2283978296035	4.88728009154647	8.35140072737041	3.87413918308452	0.714918732932465	0.715808245812953	5.9548173783486	2.05677388659928	8.54895042078135	0.880188878264557	5.24479866117066	8.90029436950608	4.97836226546491	7.06922955351694	6.48622105612128	0.788481072028508	3.50219975990694	2.040550797142	0.675722900558488	0	0.73660921536945	4.7258092339381
VITMroCarlos_v1.3.g01292	3.853	2.017	2338.731	0	0	18.4552049880359	19.4054786926136	25.4502038312829	24.3182167758994	18.6184408593192	19.327279846877	32.1189087636086	32.2576757920719	31.5606249479703	14.5178572344046	24.4662810154312	28.1517405324044	39.6655267814562	37.8309780112458	25.7137870969431	68.0233129097344	33.947280628143	47.094787257904	32.1526674392311	56.9232081610083	68.098026710961	39.2198804696966	48.5848896906168	43.9855208239183	48.4381242187484	13.5594871407958	11.4386997269194	10.0213154413813	21.5862129965137	8.9126868419302	16.3207235305826	14.0830220522329	15.734395983512	21.8461770887877	22.047032889916	15.7093990078154	37.2957710726973	12.6156971524561	8.17179943978285	14.283855579994	16.8930725139622	4.59990883777568	11.7857474459112	14.1774277018143
VITMroCarlos_v1.3.g01293	2.667	2.35	116.631	3.45706492987415E-27	2.68815030387501E-26	10.1503627434198	6.06421209144176	96.4986895269476	7.092813226304	27.9276612889789	26.8434442317736	8.2356176316945	39.42604819031	1.91276514836184	12.2843407368039	86.1638592282576	15.531994776499	10.5774738083883	2.22535164772034	100.517531378959	23.9701197872397	12.7302302355536	15.333186549085	16.0763337196155	40.1261959167764	181.02007100382	30.9005118852155	28.1280940314097	13.4400202517528	235.509500511846	112.350036309451	26.4519931185012	149.603923374907	108.675417154862	77.4718163952394	103.364582360356	114.424554174392	38.4618568485849	46.1197071874406	7.11194609352131	88.7581043941571	106.211869793986	92.2522854273355	7.00439951981387	46.2524847352186	112.845724393267	86.74113808377	83.9734505521173	91.3656451894699
VITMroCarlos_v1.3.g01297	2.594	-0.939	101.911	5.80790380561874E-24	3.99050038711472E-23	31.3738484796611	41.236642221804	21.2085031927357	71.9413912953692	40.3399551951917	39.7282974630249	11.5298646843723	14.3367447964764	5.73829544508551	7.81730774160248	3.19125404549102	6.7952477147183	10.5774738083883	3.33802747158051	2.33761700881301	7.77409290396964	0	4.38091044259572	4.59323820560444	0.933167346901776	0.86200033811343	1.18848122635444	0	0	1.67028014547408	0	0	0	0	0	0	0	0	0	0	0	0	0	0	0	0	0	0	0
VITMroCarlos_v1.3.g01304	2.483	-0.787	142.159	8.9769475278885E-33	8.30634984892429E-32	0	0	0	0	0	0	0	0	0	0	0	0	0	0	0	0	0	0	0	0	0	0	0	0	0	29.0560438731339	40.7503677771505	31.4955628157699	36.4732564423852	45.2490255051841	39.6360428599862	35.2075551305823	14.8602628733169	37.2194128179345	27.025395155381	27.491448263677	25.1341065924699	48.097345393739	41.4426971588988	48.2930355323606	33.1104221273659	35.4850110342695	33.1474146916252	22.8414112973675
VITMroCarlos_v1.3.g01311	1.788	2.673	623.007	1.65825207127528E-137	7.07321190575612E-136	72.898059702742	67.9191754241477	75.2901863342119	158.068409043346	106.280266571947	100.931350311469	140.005499738807	140.977990498684	114.76590890171	160.813187827251	178.710226547497	91.2504693119315	169.239580934213	129.07039556778	88.8294463348944	99.7675256009437	53.7498609945597	89.8086640732123	78.0850494952754	188.499804074159	168.090065932119	106.9633103719	159.818716087555	155.171142906601	197.093057165942	73.608644478606	82.2156542872335	89.4760307266191	58.0594694388989	56.9040775292466	74.6090218540917	181.318908922499	115.385570545755	132.695297872636	140.10533804237	128.031601913696	140.264530338623	81.2135504189364	116.156292036913	91.8247858713898	91.8983144759543	101.855124265033	79.5537952599006	111.056516997545
VITMroCarlos_v1.3.g01312	6.139	0.857	3009.793	0	0	0	2.4256848365767	3.18127547891036	1.01325903232914	3.87884184569151	1.07373776927094	1.6471235263389	0	0	0	3.19125404549102	2.91224902059356	1.32218422604854	1.11267582386017	1.16880850440651	1.94352322599241	5.65788010469049	2.19045522129786	0	1.86633469380355	4.31000169056715	3.56544367906333	2.55709945740089	8.55274016020633	8.35140072737041	0	0.714918732932465	0.715808245812953	0.744352172293575	2.05677388659928	0.777177310980122	0	0.87413311019511	3.23647067982039	0	2.35640985117231	2.43233289604548	1.57696214405702	1.75109987995347	0	4.05433740335093	2.62851933587182	2.9464368614778	0.787634872323016
VITMroCarlos_v1.3.g01323	2.947	-1.042	265.129	1.30790484546846E-59	2.1947371986181E-58	7.38208199521438	2.4256848365767	1.06042515963679	3.03977709698743	5.43037858396811	3.22121330781283	2.47068528950835	1.1947287330397	4.78191287090459	4.46703299520142	3.19125404549102	8.73674706178067	0	3.33802747158051	1.16880850440651	3.23920537665402	2.82894005234525	0	3.44492865420333	0	6.89600270490744	2.37696245270889	1.27854972870044	0	1.67028014547408	2.58275945538968	2.85967493172986	5.72646596650362	5.21046520605503	4.79913906873164	3.88588655490061	2.64056663479367	1.74826622039022	10.5185297094163	2.84477843740852	10.21110935508	3.24311052806064	8.67329179231359	5.25329963986041	2.040550797142	4.05433740335093	3.94277900380773	5.8928737229556	6.30107897858413
VITMroCarlos_v1.3.g01324	1.22	1.814	517.834	1.25239500386053E-114	4.28353920381821E-113	83.0484224461618	87.3246541167614	120.888468198594	89.1667948449646	106.280266571947	97.7101370036559	89.7682321854701	95.5782986431759	101.376552863177	75.9395609184241	93.6101186677366	81.5429725766196	87.2641589192037	99.0281483235552	87.6606378304879	63.4884253824187	113.15760209381	128.141630445925	125.165741102721	119.445420403427	118.09404632154	123.602047540862	99.7268788386346	72.0873813503105	141.973812365297	62.6319167931998	41.465286510083	63.7069338773528	37.9619607869723	34.9651560721877	32.6414470611651	50.1707660610798	53.3221197219017	31.5555891282488	36.9821196863108	48.6991369242278	52.7005460809854	70.1748154105372	42.0263971188832	53.7345043247392	37.1647595307168	34.1707513663336	38.3036791992114	51.9839015733191
VITMroCarlos_v1.3.g01326	4.258	0.743	1676.112	0	0	86.7394634437689	63.0678057509943	81.6527372920326	106.39219839456	103.177193095394	95.562661465114	72.4734351589116	82.4362825797392	87.0308142504635	50.2541211960159	54.2513187733474	79.6014732295572	50.2430005898445	64.5351977838899	66.6220847511708	50.5316038758027	53.7498609945597	76.6659327454251	64.3053348784621	123.178089791034	84.4760331351161	89.1360919765833	101.005428567335	89.1928616707231	71.8220462553855	1.29137972769484	0.714918732932465	2.14742473743886	1.48870434458715	0	0	0.880188878264557	1.74826622039022	0	0	0.785469950390771	0	0	0.58369995998449	0	2.70289160223395	1.31425966793591	0.73660921536945	0
VITMroCarlos_v1.3.g01328	3.847	2.012	620.221	6.69526736001082E-137	2.84761104705244E-135	9.22760249401797	20.618321110902	4.24170063854715	9.11933129096229	11.6365255370745	6.44242661562566	9.05917939486396	17.9209309955955	4.78191287090459	6.70054949280212	11.7012648334671	33.9762385735915	6.6109211302427	10.0140824147415	8.18165953084554	22.6744376365781	108.914192015292	10.9522761064893	18.3729528224177	13.9975102035266	12.068004733588	14.2617747162533	7.67129837220266	14.6618402746394	6.68112058189633	14.2051770046433	10.723780993987	10.0213154413813	32.0071434086237	24.6812866391913	29.5327378172446	26.4056663479367	20.1050615344875	33.9829421381141	29.1589789834374	67.5504157336063	27.5664394885154	18.1350646566557	20.4294985994571	6.80183599047332	22.9745786189886	70.9700220685391	27.2545409686696	35.4435692545357
VITMroCarlos_v1.3.g01331	5.678	2.659	1143.46	1.18365400384229E-250	1.09180985098165E-248	16.6096844892324	18.1926362743253	13.7855270752782	9.11933129096229	40.3399551951917	16.1060665390642	42.001649921642	4.77891493215879	30.6042423737894	26.8021979712085	4.25500539398803	3.88299869412474	14.5440264865339	11.1267582386017	31.5578296189756	9.71761612996205	69.3090312824585	18.6188693810318	19.5212623738189	46.6583673450888	24.9980098052895	86.7591295238744	14.0640470157049	17.1054803204127	55.1192448006447	6.45689863847421	1.42983746586493	2.14742473743886	5.21046520605503	6.85591295533092	1.55435462196024	1.76037775652911	5.24479866117066	4.85470601973059	2.84477843740852	14.1384591070339	6.48622105612128	1.57696214405702	1.16739991996898	0	4.73006030390941	3.28564916983977	4.4196552922167	12.6021579571683
VITMroCarlos_v1.3.g01332	6.863	3.742	647.994	6.10181043419087E-143	2.728896039182E-141	1505.94472702373	4881.69073361062	4975.51484901581	749.811683923566	1927.78439730868	437.011272093274	118.592893896401	174.430395023796	88.9435793988254	202.133243032864	110.630140243689	161.144445806177	331.868240738184	363.844994402276	492.068380355139	7.77409290396964	628.024691620645	201.521880359403	360.569199139948	991.956889756588	882.688346228152	930.580800235529	212.239254964274	98.9674218538161	162.017174110986	0	0	0	0	0	0	0.880188878264557	0	0	0	0	0	0	0	0	0	0	0	0
VITMroCarlos_v1.3.g01333	7.275	0.226	1241.697	5.29043809770663E-272	5.42214796284745E-270	0	1.21284241828835	0	0	0	0	2.47068528950835	1.1947287330397	0.956382574180918	2.23351649760071	32.9762918034072	1.94149934706237	1.32218422604854	1.11267582386017	2.33761700881301	1.29568215066161	1.41447002617262	3.28568283194679	4.59323820560444	3.7326693876071	3.44800135245372	2.37696245270889	1.27854972870044	3.66546006865986	3.34056029094816	0	0	0	0	0	0	0	0.87413311019511	0	0.711194609352131	0	0.810777632015159	0	0	0	0	0	0.73660921536945	0
VITMroCarlos_v1.3.g01335	8.317	1.161	4223.965	0	0	1.84552049880359	2.4256848365767	2.12085031927357	0	1.5515367382766	1.07373776927094	0.82356176316945	5.97364366519849	0	0	2.12750269699401	0	1.32218422604854	0	1.16880850440651	0	0	2.19045522129786	0	4.66583673450888	0.86200033811343	1.18848122635444	1.27854972870044	0	0	0.645689863847421	0	0	0	0	0	0	0	0	0	0	0.810777632015159	0	0	0	0	0	0	0
VITMroCarlos_v1.3.g01338	4.968	-0.777	679.736	7.62693199567858E-150	3.54526223175503E-148	2.76828074820539	2.4256848365767	4.24170063854715	7.092813226304	6.98191532224471	7.51616438489661	4.11780881584725	2.3894574660794	0	1.11675824880035	3.19125404549102	0	1.32218422604854	3.33802747158051	2.33761700881301	0.647841075330803	0	1.09522761064893	3.44492865420333	3.7326693876071	6.89600270490744	0	1.27854972870044	4.88728009154647	0	0	1.42983746586493	1.43161649162591	1.48870434458715	1.37118259106618	0.777177310980122	0	0	0	1.42238921870426	0	0	1.57696214405702	0	0.680183599047332	0	0	2.20982764610835	0
VITMroCarlos_v1.3.g01339	5.286	-0.109	1059.425	2.17629253830289E-232	1.83013181917625E-230	1.84552049880359	6.06421209144176	3.18127547891036	6.07955419397486	10.0849887987979	0	4.11780881584725	1.1947287330397	6.69467801926643	3.35027474640106	4.25500539398803	1.94149934706237	3.96655267814562	0	2.33761700881301	5.83056967797723	1.41447002617262	0	1.14830955140111	0.933167346901776	2.58600101434029	3.56544367906333	0	1.22182002288662	5.01084043642224	3.2284493192371	0.714918732932465	8.58969894975543	2.9774086891743	0.685591295533092	3.10870924392049	0.880188878264557	0	0	1.42238921870426	2.35640985117231	0	10.2502539363706	6.42069955982938	6.12165239142599	1.35144580111698	0.657129833967954	0	0
VITMroCarlos_v1.3.g01340	4.938	-0.746	486.317	9.02153891165323E-108	2.86024451187184E-106	1.84552049880359	9.70273934630682	5.30212579818394	0	0.775768369138302	0	0	9.55782986431759	11.476590890171	0	4.25500539398803	0	0	0	0	4.53488752731562	1.41447002617262	8.76182088519144	1.14830955140111	5.59900408141066	3.44800135245372	3.56544367906333	0	1.22182002288662	3.34056029094816	5.16551891077937	2.1447561987974	11.4529319330072	2.9774086891743	0.685591295533092	1.55435462196024	0	0	0	2.13358382805639	2.35640985117231	0.810777632015159	11.8272160804276	11.6739991996898	7.48201958952065	5.4057832044679	1.31425966793591	0	0.787634872323016
VITMroCarlos_v1.3.g01341	3.751	-0.158	312.848	5.23468385366164E-70	1.0489624121421E-68	2.76828074820539	18.1926362743253	10.6042515963679	7.092813226304	13.9638306444894	3.22121330781283	2.47068528950835	11.947287330397	18.1712689094374	5.58379124400177	8.51001078797606	3.88299869412474	2.64436845209708	2.22535164772034	5.84404252203253	9.71761612996205	1.41447002617262	12.0475037171382	0	8.39850612211599	3.44800135245372	2.37696245270889	2.55709945740089	9.77456018309295	0	7.74827836616905	7.14918732932465	14.3161649162591	0	1.37118259106618	4.66306386588073	0.880188878264557	0.87413311019511	0.809117669955098	0.711194609352131	1.57093990078154	0.810777632015159	11.8272160804276	15.1761989595967	3.40091799523666	8.10867480670185	1.97138950190386	1.4732184307389	1.57526974464603
VITMroCarlos_v1.3.g01344	5.12	-0.363	1452.31	9.02503292404809e-318	1.14824093211617e-315	0	2.4256848365767	1.06042515963679	1.01325903232914	0	2.14747553854189	1.6471235263389	1.1947287330397	0	1.11675824880035	4.25500539398803	0	2.64436845209708	2.22535164772034	0	0.647841075330803	2.82894005234525	7.66659327454251	3.44492865420333	1.86633469380355	1.72400067622686	4.75392490541777	2.55709945740089	2.44364004577324	1.67028014547408	1.29137972769484	0.714918732932465	1.43161649162591	1.48870434458715	3.42795647766546	0.777177310980122	2.64056663479367	1.74826622039022	0.809117669955098	0.711194609352131	1.57093990078154	0.810777632015159	2.36544321608553	2.33479983993796	0	0.675722900558488	3.28564916983977	0.73660921536945	1.57526974464603
VITMroCarlos_v1.3.g01345	7.65	-0.319	3372.246	0	0	0	0	0	0	0	0	0	0	0	0	1.06375134849701	0.970749673531186	0	0	0	0	0	0	1.14830955140111	0	0	1.18848122635444	1.27854972870044	0	0	0	0	0	0	0	0	0.880188878264557	0	0.809117669955098	0.711194609352131	0.785469950390771	0.810777632015159	0.788481072028508	0	0	0	0	1.4732184307389	0
VITMroCarlos_v1.3.g01346	7.843	0.999	1255.932	4.26535883550059E-275	4.44878433736646E-273	20.3007254868395	0	4.24170063854715	0	0	1.07373776927094	0	0	0	0	0	0	0	0	5.84404252203253	0.647841075330803	0	0	1.14830955140111	0.933167346901776	0	0	2.55709945740089	0	1.67028014547408	0.645689863847421	1.42983746586493	1.43161649162591	0.744352172293575	2.05677388659928	1.55435462196024	1.76037775652911	0.87413311019511	0.809117669955098	0	0.785469950390771	1.62155526403032	15.7696214405702	1.75109987995347	0	0.675722900558488	0	0.73660921536945	0
VITMroCarlos_v1.3.g01359	1.853	-0.144	110.423	7.91526121288551E-26	5.85991385053277E-25	0.922760249401797	1.21284241828835	1.06042515963679	0	0.775768369138302	1.07373776927094	2.47068528950835	1.1947287330397	0.956382574180918	1.11675824880035	0	2.91224902059356	0	1.11267582386017	0	1.29568215066161	0	1.09522761064893	3.44492865420333	0.933167346901776	0	0	0	0	0	13.5594871407958	10.723780993987	13.6003566704461	7.44352172293575	5.48473036426474	7.77177310980122	26.4056663479367	14.8602628733169	17.8005887390122	9.2455299215777	12.5675192062523	11.3508868482122	9.4617728643421	17.5109987995347	21.0856915704673	5.4057832044679	7.2284281736475	6.62948293832505	52.7715364456421
VITMroCarlos_v1.3.g01361	2.087	2.325	499.073	1.51266847511051E-110	4.96656678307418E-109	0	1.21284241828835	1.06042515963679	0	3.10307347655321	0	5.76493234218615	4.77891493215879	2.86914772254275	2.23351649760071	3.19125404549102	0	1.32218422604854	1.11267582386017	1.16880850440651	2.59136430132321	1.41447002617262	5.47613805324465	3.44492865420333	0.933167346901776	0	1.18848122635444	0	1.22182002288662	3.34056029094816	182.084541604973	124.395859530249	128.845484246331	263.500668991926	316.743178536289	348.175435319095	206.844386392171	243.883137744436	254.872066035856	131.571002730144	130.388011764868	142.696863234668	178.196722278443	133.667290836448	155.081860582792	279.749280831214	323.307878312233	304.956215162952	218.962494505798
VITMroCarlos_v1.3.g01366	2.905	3.667	2614.361	0	0	0	1.21284241828835	1.06042515963679	1.01325903232914	0	1.07373776927094	4.9413705790167	2.3894574660794	5.73829544508551	3.35027474640106	1.06375134849701	4.85374836765593	3.96655267814562	4.45070329544068	1.16880850440651	2.59136430132321	1.41447002617262	2.19045522129786	1.14830955140111	4.66583673450888	0	7.13088735812666	1.27854972870044	1.22182002288662	1.67028014547408	365.46046293764	330.292454614799	363.63058887298	494.249842402934	574.525505656731	602.312416009595	601.169003854693	614.515576467162	620.59325285556	430.983933267391	415.513603756718	477.548025256929	361.912812061085	388.74417334967	367.299143485559	600.717658596496	595.359629574967	531.831853496743	521.414285477837
VITMroCarlos_v1.3.g01366	2.905	3.667	2614.361	0	0	0	1.21284241828835	1.06042515963679	1.01325903232914	0	1.07373776927094	4.9413705790167	2.3894574660794	5.73829544508551	3.35027474640106	1.06375134849701	4.85374836765593	3.96655267814562	4.45070329544068	1.16880850440651	2.59136430132321	1.41447002617262	2.19045522129786	1.14830955140111	4.66583673450888	0	7.13088735812666	1.27854972870044	1.22182002288662	1.67028014547408	365.46046293764	330.292454614799	363.63058887298	494.249842402934	574.525505656731	602.312416009595	601.169003854693	614.515576467162	620.59325285556	430.983933267391	415.513603756718	477.548025256929	361.912812061085	388.74417334967	367.299143485559	600.717658596496	595.359629574967	531.831853496743	521.414285477837
VITMroCarlos_v1.3.g01455	4.731	-0.387	1112.979	4.9882087905915E-244	4.46172602642089E-242	0.922760249401797	0	0	4.05303612931657	0.775768369138302	0	0	0	0	0	0	0	0	3.33802747158051	0	0.647841075330803	0	0	1.14830955140111	0	0.86200033811343	1.18848122635444	0	1.22182002288662	0	0	0.714918732932465	0	0	1.37118259106618	0	0	0.87413311019511	0	0	0.785469950390771	0.810777632015159	0	0.58369995998449	0.680183599047332	0	0	2.9464368614778	0
VITMroCarlos_v1.3.g01479	4.443	1.722	2934.193	0	0	1.84552049880359	0	2.12085031927357	0	0.775768369138302	1.07373776927094	3.2942470526778	1.1947287330397	1.91276514836184	2.23351649760071	2.12750269699401	1.94149934706237	1.32218422604854	5.56337911930085	2.33761700881301	2.59136430132321	1.41447002617262	2.19045522129786	3.44492865420333	0.933167346901776	2.58600101434029	2.37696245270889	0	2.44364004577324	0	5.16551891077937	0.714918732932465	4.29484947487772	2.23305651688073	4.11354777319855	2.33153193294037	5.28113326958734	4.37066555097555	8.90029436950608	2.84477843740852	3.92734975195386	5.67544342410612	2.36544321608553	1.16739991996898	2.040550797142	5.4057832044679	5.25703867174363	7.3660921536945	3.15053948929206
VITMroCarlos_v1.3.g01502	1.851	0.879	248.55	5.37639799771245E-56	8.55960839797618E-55	2.76828074820539	1.21284241828835	0	0	0.775768369138302	0	1.6471235263389	0	0.956382574180918	2.23351649760071	1.06375134849701	0.970749673531186	0	2.22535164772034	5.84404252203253	1.29568215066161	1.41447002617262	0	0	0.933167346901776	3.44800135245372	3.56544367906333	2.55709945740089	2.44364004577324	0	41.9698411500824	32.8862617148934	23.6216721118274	77.4126259185318	56.9040775292466	97.1471638725153	59.8528437219899	55.0703859422919	101.139708744387	55.4731795294662	69.9068255847786	42.9712144968034	45.7319021776535	55.4514961985265	46.9326683342659	93.9254831776298	65.0558535628275	65.558220167881	76.4005826153326
VITMroCarlos_v1.3.g01505	-5.157	-0.857	265.93	8.74910828722252E-60	1.47149532372619E-58	42.4469714724827	10.9155817645952	12.7251019156414	15.1988854849371	13.1880622753511	15.0323287697932	17.2947970265585	26.2840321268734	14.3457386127138	6.70054949280212	8.51001078797606	13.5904954294366	3.96655267814562	14.4647857101822	12.8568935484716	11.6611393559545	15.5591702878989	36.1425111514147	11.4830955140111	24.2623510194462	10.3440040573612	17.8272183953167	21.7353453879075	15.883660297526	23.3839220366371	14.2051770046433	13.5834559257168	10.0213154413813	26.7966782025687	29.480425707923	13.2120142866621	15.843399808762	17.4826622039022	23.4644124286979	15.6462814057469	16.4948689582062	4.86466579209096	10.2502539363706	7.00439951981387	4.76128519333133	10.8115664089358	7.88555800761545	11.7857474459112	8.66398359555318
VITMroCarlos_v1.3.g01534	-1.659	1.041	79.776	4.19459936324443E-19	2.32773057726802E-18	8.30484224461618	16.9797938560369	13.7855270752782	10.1325903232914	13.9638306444894	4.29495107708378	9.05917939486396	0	9.56382574180918	2.23351649760071	5.31875674248504	5.82449804118711	7.93310535629124	4.45070329544068	5.84404252203253	4.53488752731562	8.48682015703574	2.19045522129786	3.44492865420333	8.39850612211599	5.17200202868058	7.13088735812666	6.39274864350222	2.44364004577324	5.01084043642224	225.34576248275	226.629238339591	211.879240760634	200.975086519265	174.825780360938	165.538767238766	177.798153409441	165.211157826876	173.151181370391	162.152370932286	139.813651169557	148.372306658774	263.352678057522	208.964585674447	273.433806817028	196.63536406252	198.453209858322	198.147878934382	213.449050399537
VITMroCarlos_v1.3.g01534	-1.659	1.041	79.776	4.19459936324443E-19	2.32773057726802E-18	8.30484224461618	16.9797938560369	13.7855270752782	10.1325903232914	13.9638306444894	4.29495107708378	9.05917939486396	0	9.56382574180918	2.23351649760071	5.31875674248504	5.82449804118711	7.93310535629124	4.45070329544068	5.84404252203253	4.53488752731562	8.48682015703574	2.19045522129786	3.44492865420333	8.39850612211599	5.17200202868058	7.13088735812666	6.39274864350222	2.44364004577324	5.01084043642224	225.34576248275	226.629238339591	211.879240760634	200.975086519265	174.825780360938	165.538767238766	177.798153409441	165.211157826876	173.151181370391	162.152370932286	139.813651169557	148.372306658774	263.352678057522	208.964585674447	273.433806817028	196.63536406252	198.453209858322	198.147878934382	213.449050399537
VITMroCarlos_v1.3.g01582	1.026	0.717	19.972	7.85937146275662E-06	1.81635661968515E-05	32.2966087290629	38.8109573852273	18.0272277138254	38.5038432285074	41.11572356433	26.8434442317736	53.5315146060143	11.947287330397	45.9063635606841	4.46703299520142	55.3150701218444	45.6252346559657	60.8204743982328	44.5070329544068	54.9339997071057	63.4884253824187	28.2894005234525	20.8093246023297	41.3391438504399	2.79950204070533	9.48200371924773	15.4502559426078	10.2283978296035	25.658220480619	6.68112058189633	71.0258850232163	95.0841914800179	89.4760307266191	32.7514955809173	117.921702831692	120.462483201919	112.664176417863	131.119966529267	51.7835308771263	88.8993261690163	117.035022608225	80.2669855695008	100.137096147621	84.0527942377665	100.667172659005	84.465362569811	116.311980612328	77.3439676137922	12.6021579571683
VITMroCarlos_v1.3.g01585	7.625	4.99	1818.827	0	0	0.922760249401797	1.21284241828835	1.06042515963679	0	0	0	0.82356176316945	0	0	0	0	0	1.32218422604854	0	0	1.94352322599241	0	0	1.14830955140111	0	0	0	0	1.22182002288662	0	995.008080188875	1637.16389841535	1528.96641305647	968.402176153941	879.613632168957	470.969450453954	3421.29416981433	2820.82754659962	2034.12182226712	2054.6412264183	1408.34762105065	1237.24666645513	1710.21544522983	936.838435775106	2416.69232741517	789.920070752872	620.330563265749	332.210756131622	1871.42045663949
VITMroCarlos_v1.3.g01589	1.212	-1.029	44.767	2.21952382275308E-11	7.97779891332228E-11	12.9186434916252	24.256848365767	16.9668025541886	14.185626452608	12.4122939062128	7.51616438489661	18.1183587897279	5.97364366519849	6.69467801926643	2.23351649760071	5.31875674248504	5.82449804118711	1.32218422604854	13.3521098863221	5.84404252203253	18.7873911845933	4.24341007851787	6.57136566389358	10.33478596261	6.53217142831243	4.31000169056715	1.18848122635444	6.39274864350222	23.2145804348458	3.34056029094816	4.51982904693195	1.42983746586493	5.72646596650362	17.1200999627522	4.79913906873164	6.21741848784098	7.92169990438102	9.61546421214621	4.04558834977549	10.667919140282	7.06922955351694	17.0263302723183	3.94240536014254	4.08589971989143	10.8829375847573	3.37861450279244	18.3996353511027	2.9464368614778	5.51344410626111
VITMroCarlos_v1.3.g01589	1.212	-1.029	44.767	2.21952382275308E-11	7.97779891332228E-11	12.9186434916252	24.256848365767	16.9668025541886	14.185626452608	12.4122939062128	7.51616438489661	18.1183587897279	5.97364366519849	6.69467801926643	2.23351649760071	5.31875674248504	5.82449804118711	1.32218422604854	13.3521098863221	5.84404252203253	18.7873911845933	4.24341007851787	6.57136566389358	10.33478596261	6.53217142831243	4.31000169056715	1.18848122635444	6.39274864350222	23.2145804348458	3.34056029094816	4.51982904693195	1.42983746586493	5.72646596650362	17.1200999627522	4.79913906873164	6.21741848784098	7.92169990438102	9.61546421214621	4.04558834977549	10.667919140282	7.06922955351694	17.0263302723183	3.94240536014254	4.08589971989143	10.8829375847573	3.37861450279244	18.3996353511027	2.9464368614778	5.51344410626111
VITMroCarlos_v1.3.g01598	1.667	3.045	635.137	3.81643784317765E-140	1.66395562506758E-138	114.422270925823	134.625508430007	163.305474584065	203.665065498158	266.088550614437	220.116242700543	415.075128637403	376.339550907505	378.727499375644	326.093408649703	360.611707140486	431.983604721378	368.889399067543	361.619642754556	365.837061879236	240.349038947728	469.604048689311	587.041999307827	531.667322298713	262.220024479399	185.330072694387	202.041808480255	164.932915002357	175.942083295673	145.314372656245	280.229400909781	234.493344401849	197.563075844375	251.591034235228	274.236518213237	315.53398825793	205.084008635642	257.869267507557	201.470299818819	346.351774754488	336.966608717641	307.284722533745	220.774700167982	172.191488195424	158.482778578028	262.180485416693	245.109428070047	262.969489886893	281.185649419317
VITMroCarlos_v1.3.g01638	1.429	0.148	17.875	2.35958555001241E-05	5.18753811110654E-05	51.6745739665006	18.1926362743253	20.148078033099	25.3314758082286	33.358039872947	60.1293150791729	14.0005499738807	47.7891493215879	21.0404166319802	24.5686814736078	35.1037945004012	24.2687418382796	7.93310535629124	4.45070329544068	14.0257020528781	8.42193397930044	4.24341007851787	4.38091044259572	9.18647641120887	2.79950204070533	1.72400067622686	2.37696245270889	0	0	1.67028014547408	103.956068079435	119.391428399722	112.381894592634	16.3757477904587	15.7685997972611	45.8534613478272	0	2.62239933058533	0.809117669955098	0	0.785469950390771	2.43233289604548	108.021906867906	54.867796238542	93.8653366685318	27.704638922898	19.0567651850707	32.4108054762558	1.57526974464603
VITMroCarlos_v1.3.g01643	1.208	1.784	80.239	3.31816894391263E-19	1.85181305950972E-18	36.9104099760719	40.0237998035156	50.9004076625658	30.3977709698743	89.989130820043	62.2767906177147	70.0027498694033	56.1522504528658	63.1212498959406	70.3557696744223	64.8888322583174	50.4789830236217	40.9877110075047	77.887307670212	56.1028082115123	26.5614840885629	63.651151177768	42.7138768153083	59.7120966728577	36.3935265291693	62.9260246822804	62.9895049967855	40.9135913184142	40.3200607552584	91.8654080010745	72.9629546147585	55.7636611687323	50.8223854527196	66.9916955064218	67.187946962243	51.2937025246881	53.691521574138	222.029809989558	176.387652050211	36.2709250769587	52.6264866761817	38.1065487047125	264.14115912955	57.20259607848	55.0948715228339	83.113916768694	233.938220892592	78.0805768291617	281.185649419317
VITMroCarlos_v1.3.g01643	1.208	1.784	80.239	3.31816894391263E-19	1.85181305950972E-18	36.9104099760719	40.0237998035156	50.9004076625658	30.3977709698743	89.989130820043	62.2767906177147	70.0027498694033	56.1522504528658	63.1212498959406	70.3557696744223	64.8888322583174	50.4789830236217	40.9877110075047	77.887307670212	56.1028082115123	26.5614840885629	63.651151177768	42.7138768153083	59.7120966728577	36.3935265291693	62.9260246822804	62.9895049967855	40.9135913184142	40.3200607552584	91.8654080010745	72.9629546147585	55.7636611687323	50.8223854527196	66.9916955064218	67.187946962243	51.2937025246881	53.691521574138	222.029809989558	176.387652050211	36.2709250769587	52.6264866761817	38.1065487047125	264.14115912955	57.20259607848	55.0948715228339	83.113916768694	233.938220892592	78.0805768291617	281.185649419317
VITMroCarlos_v1.3.g01645	1.169	0.591	44.196	2.97087323704081E-11	1.06073866381678E-10	2.76828074820539	0	2.12085031927357	11.1458493556206	4.65461021482981	7.51616438489661	3.2942470526778	5.97364366519849	8.60744316762826	5.58379124400177	6.38250809098204	7.76599738824949	6.6109211302427	2.22535164772034	3.50642551321952	3.23920537665402	7.07235013086312	4.38091044259572	2.29661910280222	8.39850612211599	11.2060043954746	5.94240613177222	1.27854972870044	3.66546006865986	5.01084043642224	27.1189742815917	14.2983746586493	22.1900556202015	120.585051911559	153.572450199413	131.342965555641	47.5301994262861	242.134871524046	56.6382368968569	46.2276496078885	56.5538364281355	44.5927697608338	68.5978532664802	21.5968985194261	19.0451407733253	114.872893094943	145.882823140886	139.955750920195	57.4973456795802
VITMroCarlos_v1.3.g01645	1.169	0.591	44.196	2.97087323704081E-11	1.06073866381678E-10	2.76828074820539	0	2.12085031927357	11.1458493556206	4.65461021482981	7.51616438489661	3.2942470526778	5.97364366519849	8.60744316762826	5.58379124400177	6.38250809098204	7.76599738824949	6.6109211302427	2.22535164772034	3.50642551321952	3.23920537665402	7.07235013086312	4.38091044259572	2.29661910280222	8.39850612211599	11.2060043954746	5.94240613177222	1.27854972870044	3.66546006865986	5.01084043642224	27.1189742815917	14.2983746586493	22.1900556202015	120.585051911559	153.572450199413	131.342965555641	47.5301994262861	242.134871524046	56.6382368968569	46.2276496078885	56.5538364281355	44.5927697608338	68.5978532664802	21.5968985194261	19.0451407733253	114.872893094943	145.882823140886	139.955750920195	57.4973456795802
VITMroCarlos_v1.3.g01655	2.373	0.461	543.179	3.8365700622663E-120	1.39807454972734E-118	5.53656149641078	2.4256848365767	2.12085031927357	3.03977709698743	13.9638306444894	1.07373776927094	2.47068528950835	1.1947287330397	0	2.23351649760071	4.25500539398803	2.91224902059356	1.32218422604854	2.22535164772034	3.50642551321952	2.59136430132321	4.24341007851787	2.19045522129786	2.29661910280222	4.66583673450888	6.03400236679401	5.94240613177222	6.39274864350222	4.88728009154647	11.6919610183186	40.0327715585401	46.4697176406102	47.2433442236549	65.5029911618346	63.7599904845776	47.4078159697875	95.0603988525722	63.811717044243	67.9658842762283	86.7657423409599	66.7649457832156	77.0238750414401	57.5591182580811	64.2069955982938	40.8110159428399	47.9763259396526	66.3701132307634	54.5090819373393	66.9489641474564
VITMroCarlos_v1.3.g01657	1.983	4.366	1036.833	1.77086886290712E-227	1.46007643090585E-225	14.7641639904288	40.0237998035156	28.6314793101933	24.3182167758994	20.1699775975958	19.327279846877	20.5890440792363	22.6998459277543	27.7350946512466	24.5686814736078	31.9125404549102	28.1517405324044	35.6989741033106	85.6760384372332	39.7394891498212	20.7309144105857	45.2630408375239	38.3329663727126	37.8942151962366	70.920718364535	55.1680216392595	61.8010237704311	46.027790233216	51.316440961238	40.086723491378	399.036335857706	358.889203932098	393.694535197124	601.436555213209	620.460122457448	595.317820210774	1182.0936635093	1026.23227136906	1144.90150298646	855.567115050613	805.10669915054	1014.28281765096	355.604963484857	351.971075870647	293.1591311894	516.928018927243	606.530836752422	616.541913264229	879.000517512486
VITMroCarlos_v1.3.g01657	1.983	4.366	1036.833	1.77086886290712E-227	1.46007643090585E-225	14.7641639904288	40.0237998035156	28.6314793101933	24.3182167758994	20.1699775975958	19.327279846877	20.5890440792363	22.6998459277543	27.7350946512466	24.5686814736078	31.9125404549102	28.1517405324044	35.6989741033106	85.6760384372332	39.7394891498212	20.7309144105857	45.2630408375239	38.3329663727126	37.8942151962366	70.920718364535	55.1680216392595	61.8010237704311	46.027790233216	51.316440961238	40.086723491378	399.036335857706	358.889203932098	393.694535197124	601.436555213209	620.460122457448	595.317820210774	1182.0936635093	1026.23227136906	1144.90150298646	855.567115050613	805.10669915054	1014.28281765096	355.604963484857	351.971075870647	293.1591311894	516.928018927243	606.530836752422	616.541913264229	879.000517512486
VITMroCarlos_v1.3.g01678	1.098	0.344	59.622	1.14968213081035E-14	5.1014984147819E-14	1.84552049880359	0	0	2.02651806465829	0.775768369138302	0	1.6471235263389	0	0.956382574180918	1.11675824880035	1.06375134849701	1.94149934706237	1.32218422604854	4.45070329544068	4.67523401762602	5.18272860264643	1.41447002617262	2.19045522129786	2.29661910280222	0	0.86200033811343	0	0	2.44364004577324	0	46.4896701970143	32.1713429819609	32.2113710615829	166.734886593761	74.0438599175739	83.1579722748731	83.617943435133	79.546113027755	82.53000233542	68.2746824978045	96.6128038980649	52.7005460809854	27.5968375209978	26.8501981592865	38.0902815466506	89.1954228737204	74.2556712383788	43.4599437067975	57.4973456795802
VITMroCarlos_v1.3.g01681	1.861	0.925	111.748	4.05663943469895E-26	3.02832135037959E-25	0	0	0	0	0	0	1.6471235263389	1.1947287330397	0.956382574180918	2.23351649760071	0	2.91224902059356	0	1.11267582386017	0	16.1960268832701	0	0	2.29661910280222	0.933167346901776	0.86200033811343	0	0	0	1.67028014547408	34.8672526477607	9.29394352812205	18.6110143911368	74.4352172293575	122.03525060489	120.462483201919	140.830220522329	187.938618691949	155.350592631379	72.5418501539173	85.6162245925941	131.345976386456	14.1926592965132	22.7642984393951	16.324406377136	93.2497602770713	126.168928121847	125.960175828176	113.419421614514
VITMroCarlos_v1.3.g01697	2.425	-0.775	119.976	6.40328180647519E-28	5.08626665989581E-27	0	0	0	0	0	0	0	0	0	0	0	0	0	0	0	0	0	0	0	0	0	0	0	0	0	36.804322239303	59.3382548333946	44.3801112404031	28.2853825471559	16.4541910927942	40.4132201709664	17.6037775652911	20.1050615344875	13.7550003892367	10.667919140282	7.06922955351694	10.5401092161971	67.0208911224232	71.7950950780922	62.5768911123546	26.353193121781	19.7138950190386	33.1474146916252	13.3897928294913
VITMroCarlos_v1.3.g01701	2.409	-0.492	175.478	4.70752731580414E-40	5.32383462760885E-39	0	0	0	0	1.5515367382766	1.07373776927094	0.82356176316945	0	0.956382574180918	1.11675824880035	1.06375134849701	2.91224902059356	0	3.33802747158051	1.16880850440651	1.29568215066161	0	0	4.59323820560444	1.86633469380355	0	0	1.27854972870044	3.66546006865986	0	30.3474236008288	55.0487424357998	27.2007133408922	42.4280738207338	23.3101040481251	22.5381420184235	45.769821669757	69.9306488156088	36.4102951479794	13.5126975776905	29.0623881644585	33.2418829126215	24.4429132328838	39.1078973189608	74.1400122961592	17.5687954145207	61.7702043929877	60.4019556602949	30.7177600205976
VITMroCarlos_v1.3.g01708	2.329	0.304	275.854	6.01223445562436E-62	1.0538190286619E-60	3.69104099760719	0	0	0	0	0	0	0	0	2.23351649760071	0	0	0	2.22535164772034	0	0.647841075330803	0	0	0	0	0	2.37696245270889	0	1.22182002288662	0	36.804322239303	60.0531735663271	28.6323298325181	35.7289042700916	32.9083821855884	34.9729789941055	33.4471773740532	25.3498601956582	35.6011774780243	48.3612334359449	43.9863172218832	68.9160987212885	60.7130425461952	28.60129803924	25.1667931647513	45.2734343374187	26.9423231926861	31.6741962608863	44.8951877224119
VITMroCarlos_v1.3.g01709	-1.914	0.744	164.512	1.16901258092004E-37	1.25066126680018E-36	143.027838657279	194.054786926136	201.48078033099	158.068409043346	96.1952777731494	125.6273190047	110.357276264706	155.314735295161	170.236098204203	130.660715109641	163.817707668539	105.811714414899	107.096922309932	157.999966988144	106.361573900992	135.398784744138	148.519352748125	146.760499826957	169.949813607364	185.700302033453	172.400067622686	199.664846027547	175.161312831961	161.280243021034	175.379415274779	7.10258850232163	8.57902479518958	10.0213154413813	8.18787389522933	10.9694607285295	18.6522554635229	15.843399808762	19.2309284242924	7.28205902959589	5.68955687481704	2.35640985117231	9.72933158418191	11.8272160804276	4.66959967987592	9.52257038666265	11.4872893094943	6.57129833967954	8.8393105844334	10.2392533401992
VITMroCarlos_v1.3.g01713	1.854	0.518	312.26	7.02929404656633E-70	1.40191670521958E-68	0.922760249401797	1.21284241828835	2.12085031927357	0	2.3273051074149	0	0.82356176316945	0	2.86914772254275	1.11675824880035	2.12750269699401	2.91224902059356	0	2.22535164772034	0	2.59136430132321	2.82894005234525	2.19045522129786	2.29661910280222	1.86633469380355	1.72400067622686	1.18848122635444	2.55709945740089	1.22182002288662	0	20.6620756431175	47.1846363735427	24.3374803576404	46.1498346822017	80.2141815773718	94.0384546285948	52.8113326958734	41.9583892893653	29.9373537883386	29.1589789834374	43.9863172218832	47.0251026568792	33.9046860972259	32.1034977991469	51.6939535275972	66.2208442547318	44.0276988758529	29.464368614778	32.2930297652437
VITMroCarlos_v1.3.g01714	1.844	0.512	307.339	8.29611694390357E-69	1.6216985684318E-67	0.922760249401797	1.21284241828835	2.12085031927357	0	2.3273051074149	0	0.82356176316945	0	2.86914772254275	1.11675824880035	2.12750269699401	2.91224902059356	0	2.22535164772034	0	2.59136430132321	2.82894005234525	2.19045522129786	2.29661910280222	1.86633469380355	1.72400067622686	1.18848122635444	2.55709945740089	1.22182002288662	0	20.6620756431175	47.1846363735427	24.3374803576404	46.1498346822017	80.2141815773718	94.0384546285948	52.8113326958734	41.9583892893653	29.9373537883386	28.4477843740852	43.9863172218832	47.0251026568792	33.9046860972259	32.1034977991469	51.6939535275972	66.2208442547318	44.0276988758529	29.464368614778	32.2930297652437
VITMroCarlos_v1.3.g01717	3.326	0.461	80.704	2.62182970851384E-19	1.46958882465255E-18	0	0	0	0	0	0	0.82356176316945	1.1947287330397	0	1.11675824880035	0	0	2.64436845209708	0	1.16880850440651	6.47841075330803	1.41447002617262	2.19045522129786	1.14830955140111	0.933167346901776	0	2.37696245270889	0	0	0	26.4732844177443	2.85967493172986	12.8845484246331	93.7883737089905	98.7251465567653	76.163376476052	75.6962435307519	82.1685123583404	99.5214734044771	132.993391948848	137.457241318385	88.3747618896524	5.51936750419956	4.66959967987592	0	119.602953398852	93.9695662574175	121.540520535959	108.693612380576
VITMroCarlos_v1.3.g01719	1.215	-0.922	27.967	1.23384710975125E-07	3.34891633457726E-07	2.76828074820539	0	1.06042515963679	2.02651806465829	0.775768369138302	0	2.47068528950835	1.1947287330397	0.956382574180918	1.11675824880035	0	2.91224902059356	5.28873690419416	3.33802747158051	2.33761700881301	3.23920537665402	0	0	0	0.933167346901776	1.72400067622686	1.18848122635444	2.55709945740089	0	1.67028014547408	7.10258850232163	17.8729683233116	10.0213154413813	17.1200999627522	22.624512752592	17.8750781525428	10.5622665391747	6.11893177136577	26.7008831085182	225.448691164625	15.7093990078154	14.5939973762729	5.51936750419956	30.3523979191935	6.12165239142599	21.6231328178716	10.5140773434873	13.9955750920195	25.9919507866595
VITMroCarlos_v1.3.g01778	3.047	-0.341	748.948	6.794245712319E-165	3.53696209330723E-163	29.5283279808575	19.4054786926136	23.3293535120093	19.2519216142537	16.2911357519043	17.1798043083351	26.3539764214224	32.2576757920719	29.6478597996085	33.5027474640106	27.6575350609222	26.210241185342	43.6320794596018	52.295763721428	45.5835316718537	42.757510971833	39.6051607328335	35.0472835407658	34.4492865420333	54.123706120303	49.1340192724655	51.1046927332411	25.5709945740089	41.541880778145	31.7353227640076	2.58275945538968	2.85967493172986	2.14742473743886	0	1.37118259106618	0.777177310980122	0.880188878264557	0.87413311019511	2.4273530098653	5.68955687481704	3.14187980156308	4.0538881600758	2.36544321608553	0.58369995998449	2.040550797142	1.35144580111698	3.94277900380773	0.73660921536945	0.787634872323016
VITMroCarlos_v1.3.g01790	1.189	-1.166	26.584	2.52368335082238E-07	6.66352638574329E-07	19.3779652374377	49.7265391498224	32.8731799487404	22.2916987112411	24.0488194432873	26.8434442317736	12.3534264475418	14.3367447964764	16.2585037610756	15.634615483205	13.8287675304611	4.85374836765593	3.96655267814562	10.0140824147415	8.18165953084554	3.88704645198482	2.82894005234525	5.47613805324465	9.18647641120887	1.86633469380355	0	0	0	0	0	15.4965567323381	40.0354490442181	22.9058638660145	1.48870434458715	2.05677388659928	3.10870924392049	3.52075551305823	0	0	0	0	0	9.4617728643421	2.91849979992245	44.8921175371239	2.02716870167546	1.31425966793591	0.73660921536945	0
VITMroCarlos_v1.3.g01811	1.122	2.074	388.827	1.4904914566494E-86	3.74743069215677E-85	68.284258455733	55.7907512412642	26.5106289909197	75.9944274246857	76.0253001755536	54.7606262328181	57.6493234218615	70.4889952493422	66.9467801926642	44.6703299520142	28.7212864094192	56.3034810648088	34.376789877262	72.3239285509111	49.0899571850732	54.4186503277875	65.0656212039407	44.9043320366061	55.1188584672532	57.8563755079101	74.9940294158684	59.4240613177222	38.3564918610133	52.5382609841246	73.4923264008596	129.137972769484	78.6410606225712	115.245127575885	146.637377941834	142.602989470883	122.016837823879	176.037775652911	159.09222605551	127.840591852906	120.19188898051	119.391432459397	128.91364349041	155.330771189616	91.0571937575804	112.23029384281	175.687954145207	128.140317623751	180.469257765515	131.535023677944
VITMroCarlos_v1.3.g01816	1.778	-0.421	53.007	3.3235772713163E-13	1.34312746874922E-12	0	0	0	0	0	0	0	0	0	0	0	0	0	0	0	0	0	0	0	0	0	0	0	0	0	66.5060559762843	113.672078536262	146.024882145842	43.1724259930274	33.5939734811215	34.9729789941055	9.68207766091013	13.1119966529267	6.47294135964079	6.40075148416917	5.4982896527354	8.91855395216675	115.118236516162	78.7994945979061	145.559290196129	56.760723646913	38.7706602041093	39.0402884145808	11.8145230848452
VITMroCarlos_v1.3.g01817	1.146	-1.12	25.026	5.65711571111942E-07	1.44522316466256E-06	0	1.21284241828835	0	0	0	1.07373776927094	0	0	0	0	1.06375134849701	2.91224902059356	0	0	0	0.647841075330803	2.82894005234525	0	1.14830955140111	0	0	0	0	0	0	47.1353600608617	17.8729683233116	20.0426308827627	25.3079738579816	21.9389214570589	26.4240285733242	23.765099713143	6.99306488156088	22.6552947587428	28.4477843740852	47.1281970234463	33.2418829126215	25.2313943049123	16.3435988795657	21.7658751695146	18.2445183150792	31.5422320304618	28.7277593994085	13.3897928294913
VITMroCarlos_v1.3.g01819	2.278	0.507	285.972	3.75092887676489E-64	6.83433133675737E-63	0	0	1.06042515963679	0	0	1.07373776927094	0	1.1947287330397	0	0	0	0	1.32218422604854	0	1.16880850440651	0	1.41447002617262	1.09522761064893	1.14830955140111	0	0	0	0	0	0	39.3870816946927	35.7459366466233	53.6856184359714	56.5707650943117	54.1617123471143	58.2882983235092	79.2169990438102	86.5391779093159	65.538531266363	80.3649908567908	60.4811861800894	75.4023197774098	25.2313943049123	31.5197978391624	34.6893635514139	41.8948198346262	35.4850110342695	38.3036791992114	82.7016615939167
VITMroCarlos_v1.3.g01821	1.648	-0.698	128.255	9.87107138952181E-30	8.33183912509337E-29	0.922760249401797	0	1.06042515963679	0	1.5515367382766	0	1.6471235263389	0	0	0	0	0	0	0	0	0	0	0	2.29661910280222	0	0.86200033811343	1.18848122635444	0	0	1.67028014547408	26.4732844177443	25.0221556526363	25.0532886034533	24.563621685688	19.1965562749266	19.4294327745031	32.5669884957886	25.3498601956582	27.5100007784733	22.7582274992682	13.3529891566431	16.2155526403032	23.6544321608553	25.6827982393175	26.527160362846	16.8930725139622	14.456856347295	15.4687935227584	25.2043159143365
VITMroCarlos_v1.3.g01822	1.313	0.724	88.517	5.03915773351373E-21	3.06812755425503E-20	0	1.21284241828835	2.12085031927357	0	0	2.14747553854189	0	1.1947287330397	0	0	1.06375134849701	0	1.32218422604854	0	1.16880850440651	0.647841075330803	1.41447002617262	0	0	0.933167346901776	0	2.37696245270889	0	2.44364004577324	0	71.6715748870637	82.930573020166	80.8863317768637	99.7431910873391	75.4150425086401	129.0114336227	94.1802099743076	75.1754474767795	122.985885833175	76.8090178100301	87.1871644933756	127.29208822638	77.2711450587938	88.7223939176424	68.0183599047332	81.762470967577	104.483643600905	97.9690256441368	86.6398359555318
VITMroCarlos_v1.3.g01825	1.47	1.634	207.849	4.04658862760275E-47	5.38760291028193E-46	10.1503627434198	10.9155817645952	13.7855270752782	10.1325903232914	12.4122939062128	20.4010176161479	9.8827411580334	25.0893033938337	16.2585037610756	20.1016484784064	21.2750269699401	11.6489960823742	17.188394938631	15.5774615340424	12.8568935484716	14.9003447326085	18.3881103402441	20.8093246023297	13.7797146168133	5.59900408141066	13.7920054098149	11.8848122635444	12.7854972870044	2.44364004577324	6.68112058189633	83.9396823001647	115.816834735059	134.571950212835	145.893025769541	100.096329147831	158.544171439945	66.0141658698418	79.546113027755	141.595592242142	65.429904060396	165.734159532453	62.4298776651673	136.407225460932	139.504290436293	62.5768911123546	111.49427859215	103.826513766937	135.536095627979	84.2769313385627
VITMroCarlos_v1.3.g01827	1.958	0.905	415.145	2.78051893838307E-92	7.38727070245302E-91	2.76828074820539	3.63852725486506	1.06042515963679	1.01325903232914	0	2.14747553854189	2.47068528950835	4.77891493215879	4.78191287090459	2.23351649760071	3.19125404549102	6.7952477147183	1.32218422604854	4.45070329544068	4.67523401762602	3.88704645198482	7.07235013086312	2.19045522129786	1.14830955140111	2.79950204070533	0.86200033811343	7.13088735812666	2.55709945740089	4.88728009154647	3.34056029094816	38.7413918308452	39.3205303112856	25.7690968492663	69.2247520233025	47.3057993917834	55.1795890795887	42.2490661566988	45.4549217301457	46.9288248573957	71.8306555445652	40.8444374203201	44.5927697608338	36.2701293133114	37.9404973989918	27.8875275609406	64.1936755530563	79.5127099101225	54.5090819373393	80.3387569769476
VITMroCarlos_v1.3.g01864	1.563	0.282	32.782	1.03105779357958E-08	3.05100079128706E-08	3.69104099760719	8.48989692801847	8.4834012770943	4.05303612931657	3.10307347655321	2.14747553854189	3.2942470526778	1.1947287330397	1.91276514836184	3.35027474640106	1.06375134849701	3.88299869412474	2.64436845209708	5.56337911930085	3.50642551321952	6.47841075330803	1.41447002617262	1.09522761064893	3.44492865420333	4.66583673450888	3.44800135245372	0	1.27854972870044	0	3.34056029094816	168.525054464177	138.694234188898	182.531102682303	105.698008465688	8.22709554639711	48.1849932807676	66.0141658698418	9.61546421214621	6.47294135964079	16.357476015099	32.2042679660216	15.404775008288	11.0387350083991	172.775188155409	22.446058768562	11.4872893094943	11.1712071774552	43.4599437067975	2.36290461696905
VITMroCarlos_v1.3.g01904	1.779	2.946	385.95	6.30435284747249E-86	1.57299732036218E-84	4.61380124700899	16.9797938560369	2.12085031927357	1.01325903232914	2.3273051074149	0	0	1.1947287330397	0.956382574180918	1.11675824880035	2.12750269699401	0.970749673531186	1.32218422604854	2.22535164772034	1.16880850440651	9.06977505463125	2.82894005234525	1.09522761064893	0	0.933167346901776	1.72400067622686	1.18848122635444	0	0	3.34056029094816	495.889815434819	338.871479409989	481.738949432117	459.265290305136	411.354777319855	491.176060539437	498.186905097739	422.206292224238	327.692656331815	334.261466395501	349.534127923893	385.119375207201	533.8016857633	397.499672749437	346.213451915092	404.758017434534	444.219767762337	412.501160606892	353.648057673034
VITMroCarlos_v1.3.g01908	1.271	-0.744	102.034	5.45789530328232E-24	3.75964283936952E-23	0.922760249401797	1.21284241828835	1.06042515963679	3.03977709698743	0.775768369138302	4.29495107708378	0.82356176316945	0	0	2.23351649760071	6.38250809098204	1.94149934706237	0	2.22535164772034	1.16880850440651	5.83056967797723	4.24341007851787	2.19045522129786	2.29661910280222	2.79950204070533	0.86200033811343	1.18848122635444	1.27854972870044	1.22182002288662	1.67028014547408	16.1422465961855	17.8729683233116	18.6110143911368	23.0749173411008	23.3101040481251	17.0979008415627	24.6452885914076	20.9791946446826	31.5555891282488	19.9134490618597	30.6333280652401	25.9448842244851	24.4429132328838	29.1849979992245	26.527160362846	15.5416267128452	15.7711160152309	22.8348856764529	21.2661415527214
VITMroCarlos_v1.3.g01914	1.317	1.117	207.419	5.02310340614503E-47	6.68170091208576E-46	4.61380124700899	2.4256848365767	23.3293535120093	7.092813226304	7.75768369138302	20.4010176161479	4.9413705790167	0	2.86914772254275	11.1675824880035	9.57376213647307	3.88299869412474	6.6109211302427	34.4929505396653	5.84404252203253	15.5481858079393	14.1447002617262	7.66659327454251	3.44492865420333	2.79950204070533	2.58600101434029	4.75392490541777	10.2283978296035	6.10910011443309	16.7028014547408	58.1120877462679	69.3471170944491	59.4120844024751	79.6456824354126	97.3539639656991	95.592809250555	74.8160546524874	71.678915035999	73.629707965914	51.9172064827055	49.4846068746186	56.7544342410612	52.8282318259101	68.2928953181853	67.3381763056859	91.2225915753958	79.5127099101225	112.701209951526	89.7903754448238
VITMroCarlos_v1.3.g01922	1.099	-0.801	39.211	3.80409760580837E-10	1.25276747774903E-09	1.84552049880359	2.4256848365767	2.12085031927357	2.02651806465829	0.775768369138302	3.22121330781283	1.6471235263389	1.1947287330397	0	16.7513737320053	5.31875674248504	10.678246408843	1.32218422604854	3.33802747158051	3.50642551321952	7.77409290396964	2.82894005234525	4.38091044259572	13.7797146168133	4.66583673450888	0.86200033811343	5.94240613177222	3.83564918610133	2.44364004577324	0	0	1.42983746586493	4.29484947487772	14.1426912735779	13.0262346151287	4.66306386588073	10.5622665391747	27.0981264160484	38.8376481578447	9.95672453092983	21.2076886605508	7.29699868813643	5.51936750419956	4.66959967987592	2.040550797142	7.43295190614336	5.25703867174363	4.4196552922167	15.7526974464603
VITMroCarlos_v1.3.g01949	1.838	2.014	103.219	3.00089676414702E-24	2.08859867454203E-23	0.922760249401797	3.63852725486506	6.36255095782072	7.092813226304	3.87884184569151	2.14747553854189	6.5884941053556	8.36310113127789	6.69467801926643	12.2843407368039	4.25500539398803	5.82449804118711	15.8662107125825	22.2535164772034	9.35046803525204	7.77409290396964	4.24341007851787	15.333186549085	6.88985730840665	11.1980081628213	16.3780064241552	15.4502559426078	5.11419891480177	15.883660297526	13.3622411637927	15.4965567323381	22.1624807209064	31.4955628157699	250.846682062935	286.577161532832	152.326752952104	301.024596366479	185.316219361363	150.495886611648	98.144856090594	279.627302339115	100.53642636988	92.2522854273355	39.6915972789453	23.8064259666566	81.0867480670185	62.4273342269557	93.5493703519201	126.021579571683
VITMroCarlos_v1.3.g01952	2.339	-0.382	189.077	5.05617975421914E-43	6.13917144406772E-42	0	0	0	0	0	0	0	0	0	0	0	0.970749673531186	0	0	0	0	0	0	0	0	0	0	0	0	0	28.4103540092865	18.5878870562441	17.8952061453238	22.3305651688073	23.3101040481251	28.7555605062645	32.5669884957886	27.0981264160484	37.2194128179345	31.2925628114937	40.0589674699293	22.7017736964245	15.7696214405702	19.2620986794882	15.6442227780886	37.1647595307168	20.3710248530066	31.6741962608863	61.4355200411953
VITMroCarlos_v1.3.g01955	2.444	0.713	384.414	1.36126205329314E-85	3.37934163389854E-84	1.84552049880359	1.21284241828835	0	2.02651806465829	3.10307347655321	2.14747553854189	0.82356176316945	0	1.91276514836184	1.11675824880035	1.06375134849701	1.94149934706237	0	0	1.16880850440651	2.59136430132321	1.41447002617262	1.09522761064893	0	0	0.86200033811343	0	0	0	0	49.072429652404	66.4874421627193	51.5381936985326	32.0071434086237	19.1965562749266	39.6360428599862	14.0830220522329	20.9791946446826	14.5641180591918	19.9134490618597	21.9931586109416	8.91855395216675	56.7706371860526	71.2113951181077	56.4552387209286	46.6248801385357	28.91371269459	36.8304607684725	14.1774277018143
VITMroCarlos_v1.3.g01956	2.444	0.713	384.414	1.36126205329314E-85	3.37934163389854E-84	1.84552049880359	1.21284241828835	0	2.02651806465829	3.10307347655321	2.14747553854189	0.82356176316945	0	1.91276514836184	1.11675824880035	1.06375134849701	1.94149934706237	0	0	1.16880850440651	2.59136430132321	1.41447002617262	1.09522761064893	0	0	0.86200033811343	0	0	0	0	49.072429652404	66.4874421627193	51.5381936985326	32.0071434086237	19.1965562749266	39.6360428599862	14.0830220522329	20.9791946446826	14.5641180591918	19.9134490618597	21.9931586109416	8.91855395216675	56.7706371860526	71.2113951181077	56.4552387209286	46.6248801385357	28.91371269459	36.8304607684725	14.1774277018143
VITMroCarlos_v1.3.g01958	1.507	0.529	190.755	2.17557734316903E-43	2.66790679012547E-42	5.53656149641078	0	4.24170063854715	2.02651806465829	2.3273051074149	5.36868884635472	3.2942470526778	4.77891493215879	0.956382574180918	16.7513737320053	9.57376213647307	5.82449804118711	11.8996580344369	23.3661923010636	12.8568935484716	18.1395501092625	26.8749304972798	9.85704849584037	3.44492865420333	21.4628489787409	9.48200371924773	14.2617747162533	7.67129837220266	7.33092013731971	11.6919610183186	4.51982904693195	9.29394352812205	5.72646596650362	17.8644521350458	19.8821475704597	25.646851262344	7.04151102611646	15.734395983512	19.4188240789224	29.1589789834374	21.9931586109416	18.6478855363487	14.1926592965132	11.0902992397053	5.44146879237866	21.6231328178716	11.1712071774552	6.62948293832505	25.9919507866595
VITMroCarlos_v1.3.g01967	-1.402	-0.453	39.114	3.99700306018148E-10	1.31497480302471E-09	51.6745739665006	94.6017086264915	73.1693360149383	84.1004996833189	93.0922042965962	76.235381618237	74.94412044842	51.373335520707	75.5542233602925	55.8379124400177	64.8888322583174	41.742235961841	34.376789877262	83.4506867895128	52.5963826982927	65.4319486084111	28.2894005234525	58.0470633643933	41.3391438504399	30.7945224477586	45.6860179200118	46.3507678278233	43.4706907758151	43.9855208239183	36.7461632004298	7.10258850232163	3.57459366466233	6.44227421231657	9.67657823981648	3.42795647766546	9.32612773176147	7.04151102611646	8.7413311019511	9.70941203946118	4.26716765611278	58.1247763289171	5.67544342410612	7.88481072028508	8.17179943978285	0.680183599047332	6.75722900558488	3.94277900380773	11.0491382305417	7.87634872323016
VITMroCarlos_v1.3.g01971	1.303	0.627	88.49	5.1095382530679E-21	3.10901341199351E-20	3.69104099760719	2.4256848365767	2.12085031927357	1.01325903232914	1.5515367382766	5.36868884635472	11.5298646843723	22.6998459277543	14.3457386127138	40.2032969568127	8.51001078797606	19.4149934706237	21.1549476167766	40.0563296589662	28.0514041057561	16.1960268832701	15.5591702878989	21.9045522129786	16.0763337196155	15.8638448973302	2.58600101434029	5.94240613177222	5.11419891480177	1.22182002288662	3.34056029094816	18.0793161877278	2.85967493172986	12.1687401788202	68.4803998510089	96.668372670166	89.3753907627141	47.5301994262861	78.6719799175599	51.7835308771263	6.40075148416917	9.42563940468925	14.5939973762729	11.0387350083991	4.66959967987592	11.5631211838046	39.8676511329508	44.0276988758529	49.3528174297531	100.029628785023
VITMroCarlos_v1.3.g02016	-1.96	0.055	154.945	1.43941124999397E-35	1.4485885395865E-34	69.2070187051348	67.9191754241477	67.8672102167544	87.1402767803063	107.056034941086	92.3414481573012	88.9446704223006	64.5153515841437	59.2957195992169	54.7211541912173	45.7413079853713	67.952477147183	59.4982901721843	57.8591428407289	85.3230208216749	23.9701197872397	31.1183405757977	44.9043320366061	45.9323820560444	21.4628489787409	16.3780064241552	16.6387371689622	29.4066437601102	10.9963802059796	23.3839220366371	91.0422708024863	60.7680922992595	54.4014266817844	46.8941868544952	45.9346168007172	49.7393479027278	17.6037775652911	33.2170581874142	19.4188240789224	16.357476015099	24.3495684621139	22.7017736964245	54.4051939699671	49.0307966386971	48.2930355323606	61.4907839508224	53.8846463853722	41.2501160606892	77.9758523599786
VITMroCarlos_v1.3.g02017	-1.96	0.055	154.945	1.43941124999397E-35	1.4485885395865E-34	69.2070187051348	67.9191754241477	67.8672102167544	87.1402767803063	107.056034941086	92.3414481573012	88.9446704223006	64.5153515841437	59.2957195992169	54.7211541912173	45.7413079853713	67.952477147183	59.4982901721843	57.8591428407289	85.3230208216749	23.9701197872397	31.1183405757977	44.9043320366061	45.9323820560444	21.4628489787409	16.3780064241552	16.6387371689622	29.4066437601102	10.9963802059796	23.3839220366371	91.0422708024863	60.7680922992595	54.4014266817844	46.8941868544952	45.9346168007172	49.7393479027278	17.6037775652911	33.2170581874142	19.4188240789224	16.357476015099	24.3495684621139	22.7017736964245	54.4051939699671	49.0307966386971	48.2930355323606	61.4907839508224	53.8846463853722	41.2501160606892	77.9758523599786
VITMroCarlos_v1.3.g02018	1.211	-0.203	102.234	4.93369678129047E-24	3.40490829771687E-23	7.38208199521438	10.9155817645952	3.18127547891036	3.03977709698743	14.7395990136277	5.36868884635472	2.47068528950835	3.58418619911909	2.86914772254275	13.4010989856042	4.25500539398803	2.91224902059356	2.64436845209708	4.45070329544068	9.35046803525204	4.53488752731562	8.48682015703574	14.2379589384361	9.18647641120887	10.2648408159195	7.75800304302087	13.0732934898989	11.506947558304	10.9963802059796	6.68112058189633	17.4336263238804	19.3028057891766	20.7584391285756	19.353156479633	14.3974172061949	9.32612773176147	14.9632109304975	22.7274608650729	22.6552947587428	37.6933142956629	43.9863172218832	15.404775008288	14.1926592965132	13.4250990796433	5.44146879237866	11.4872893094943	8.5426878415834	8.10270136906395	24.4166810420135
VITMroCarlos_v1.3.g02071	1.483	2.399	85.293	2.57292926697934E-20	1.51738567779079E-19	239.917664844467	243.781326075959	207.84333128881	145.909300655397	85.3345206052132	144.954598851577	34.5895940531169	88.4099262449377	100.420170288996	59.1881871864188	81.9088538342696	76.6892242089637	13.2218422604854	64.5351977838899	29.2202126101626	21.3787554859165	32.5328106019703	2.19045522129786	24.1145005794233	27.0618530601515	34.4800135245372	32.08899311157	2.55709945740089	14.6618402746394	16.7028014547408	143.343149774127	100.088622610545	127.413867754706	48.3828911990824	67.187946962243	52.8480571466483	0.880188878264557	1.74826622039022	0	2.13358382805639	12.5675192062523	1.62155526403032	105.65646365182	35.0219975990694	78.2211138904432	10.8115664089358	26.2851933587182	36.8304607684725	11.8145230848452
VITMroCarlos_v1.3.g02076	3.127	-1.166	306.725	1.12919914444234E-68	2.19858648723645E-67	1.84552049880359	0	1.06042515963679	0	3.10307347655321	3.22121330781283	1.6471235263389	0	0	1.11675824880035	2.12750269699401	0	0	0	0	0.647841075330803	0	1.09522761064893	0	3.7326693876071	0	0	1.27854972870044	0	0	0.645689863847421	0.714918732932465	0	0	0	0	0	0	0.809117669955098	0	1.57093990078154	0.810777632015159	0.788481072028508	0	0.680183599047332	0	0	0	0
VITMroCarlos_v1.3.g02077	3.127	-1.166	306.725	1.12919914444234E-68	2.19858648723645E-67	1.84552049880359	0	1.06042515963679	0	3.10307347655321	3.22121330781283	1.6471235263389	0	0	1.11675824880035	2.12750269699401	0	0	0	0	0.647841075330803	0	1.09522761064893	0	3.7326693876071	0	0	1.27854972870044	0	0	0.645689863847421	0.714918732932465	0	0	0	0	0	0	0.809117669955098	0	1.57093990078154	0.810777632015159	0.788481072028508	0	0.680183599047332	0	0	0	0
VITMroCarlos_v1.3.g02106	1.544	0.802	77.661	1.22346669287887E-18	6.6433161099532E-18	7.38208199521438	23.0440059474787	15.9063773945518	10.1325903232914	13.1880622753511	9.66363992343849	23.8832911319141	35.8418619911909	26.7787120770657	24.5686814736078	21.2750269699401	66.0109778001206	21.1549476167766	21.1408406533433	29.2202126101626	1.29568215066161	91.9405517012205	38.3329663727126	40.1908342990388	5.59900408141066	4.31000169056715	2.37696245270889	1.27854972870044	0	1.67028014547408	3.2284493192371	4.28951239759479	2.14742473743886	15.6313956181651	14.3974172061949	31.864269750185	1.76037775652911	3.49653244078044	2.4273530098653	9.95672453092983	10.21110935508	3.24311052806064	2.36544321608553	4.08589971989143	1.36036719809466	15.5416267128452	17.7425055171348	7.3660921536945	3.93817436161508
VITMroCarlos_v1.3.g02107	2.676	-1.141	155.427	1.12926682975095E-35	1.14113553624645E-34	0	0	0	0	0	0	0	0	0	0	0	0	0	0	0	1.29568215066161	0	0	0	0	0	0	0	0	0	7.74827836616905	5.00443113052726	8.58969894975543	26.7966782025687	27.4236518213237	14.7663689086223	3.52075551305823	12.2378635427315	8.09117669955098	2.13358382805639	10.9965793054708	2.43233289604548	2.36544321608553	2.33479983993796	10.20275398571	16.8930725139622	23.6566740228464	20.6250580303446	16.5403323187833
VITMroCarlos_v1.3.g02120	2.074	4.426	172.545	2.05748044218181E-39	2.28913118024427E-38	3.69104099760719	6.06421209144176	9.54382643673109	13.1723674202789	13.1880622753511	5.36868884635472	42.001649921642	20.3103884616749	158.759507314032	60.3049454352191	73.3988430462935	261.131662179889	100.486001179689	52.295763721428	43.2459146630407	37.5747823691866	263.091424868108	49.2852424792019	214.733886112007	38.2598612229728	62.9260246822804	93.890016882001	39.6350415897137	46.4291608696915	38.4164433459039	2.58275945538968	0	6.44227421231657	27.5410303748623	26.0524692302575	22.5381420184235	32.5669884957886	32.3429250772191	28.3191184484284	46.9388442172406	42.4153773211016	32.4311052806064	0	0.58369995998449	2.040550797142	25.6774702212225	32.1993618644298	22.8348856764529	21.2661415527214
VITMroCarlos_v1.3.g02133	2.142	1.224	453.671	1.14630919608883E-100	3.34013904649101E-99	2.76828074820539	3.63852725486506	0	2.02651806465829	0	4.29495107708378	1.6471235263389	2.3894574660794	0.956382574180918	3.35027474640106	1.06375134849701	3.88299869412474	2.64436845209708	6.67605494316103	4.67523401762602	6.47841075330803	1.41447002617262	0	1.14830955140111	0	2.58600101434029	4.75392490541777	0	6.10910011443309	5.01084043642224	87.8138214832492	62.9128484980569	77.3072905477989	79.6456824354126	64.4455817801107	158.544171439945	72.1754880176937	63.811717044243	60.6838252466324	65.429904060396	76.9760551382956	68.1053210892734	52.8282318259101	42.0263971188832	65.9778091075912	85.8168083709279	104.483643600905	87.6564966289645	92.1532800617929
VITMroCarlos_v1.3.g02169	1.086	-1.03	37.541	8.95048474889179E-10	2.86821689646118E-09	5.53656149641078	9.70273934630682	8.4834012770943	7.092813226304	3.87884184569151	4.29495107708378	9.8827411580334	3.58418619911909	4.78191287090459	2.23351649760071	4.25500539398803	9.70749673531186	5.28873690419416	11.1267582386017	5.84404252203253	2.59136430132321	5.65788010469049	4.38091044259572	6.88985730840665	4.66583673450888	4.31000169056715	2.37696245270889	3.83564918610133	1.22182002288662	1.67028014547408	12.268107413101	12.1536184598519	17.1793978995109	13.3983391012844	25.3668779347244	26.4240285733242	20.2443442000848	12.2378635427315	6.47294135964079	9.95672453092983	13.3529891566431	4.86466579209096	22.0774700167982	7.00439951981387	24.486609565704	10.8115664089358	13.799726513327	27.2545409686696	14.1774277018143
VITMroCarlos_v1.3.g02173	2.065	-0.913	91.727	9.9490888137279E-22	6.24558176339444E-21	0	0	0	0	0	0	0.82356176316945	0	0	0	0	0	0	0	0	0	0	0	0	0	0	0	0	0	0	14.8508668684907	22.1624807209064	19.3268226369497	16.3757477904587	28.1092431168568	36.5273336160657	43.1292550349633	13.9861297631218	45.3105895174855	22.047032889916	22.7786285613324	17.8371079043335	17.3465835846272	19.8457986394726	10.20275398571	19.5959641161961	17.7425055171348	34.6206331223641	29.1424902759516
VITMroCarlos_v1.3.g02188	1.655	1.416	202.786	5.15009230017068E-46	6.67905423656142E-45	1.84552049880359	0	1.06042515963679	0	0.775768369138302	1.07373776927094	0	1.1947287330397	0	0	2.12750269699401	0.970749673531186	1.32218422604854	1.11267582386017	0	1.94352322599241	1.41447002617262	2.19045522129786	0	1.86633469380355	1.72400067622686	2.37696245270889	2.55709945740089	1.22182002288662	0	99.4362390325028	56.4785799016648	41.5168782571513	99.7431910873391	121.349659309357	127.45707900074	102.982098756953	90.9098434602915	100.330591074432	112.368748277637	168.876039334016	93.2394276817433	32.3277239531688	63.6232956383094	85.0229498809165	102.034157984332	101.197994431065	69.2412662447283	223.688303739737
VITMroCarlos_v1.3.g02246	1.116	-0.843	11.393	0.00073729146198	0.00137381680975	8.30484224461618	4.85136967315341	3.18127547891036	3.03977709698743	3.10307347655321	2.14747553854189	4.9413705790167	1.1947287330397	1.91276514836184	1.11675824880035	0	2.91224902059356	0	0	1.16880850440651	0.647841075330803	2.82894005234525	4.38091044259572	1.14830955140111	0	4.31000169056715	5.94240613177222	0	2.44364004577324	1.67028014547408	3.2284493192371	2.1447561987974	1.43161649162591	3.72176086146788	12.3406433195957	27.9783831952844	4.40094439132279	13.9861297631218	3.23647067982039	75.3866285913258	3.92734975195386	17.0263302723183	2.36544321608553	61.8721957583559	4.76128519333133	3.37861450279244	3.28564916983977	4.4196552922167	17.3279671911064
VITMroCarlos_v1.3.g02249	1.932	-1.305	124.952	5.21502305239349E-29	4.29977193959493E-28	0.922760249401797	0	0	0	0	2.14747553854189	0	1.1947287330397	0.956382574180918	1.11675824880035	1.06375134849701	0.970749673531186	3.96655267814562	1.11267582386017	2.33761700881301	0	0	0	0	0.933167346901776	1.72400067622686	1.18848122635444	0	2.44364004577324	1.67028014547408	15.4965567323381	14.2983746586493	16.4635896536979	11.1652825844036	6.17032165979783	10.8804823537217	9.68207766091013	5.24479866117066	4.04558834977549	6.40075148416917	9.42563940468925	6.48622105612128	16.5581025125987	11.0902992397053	14.283855579994	12.8387351106113	9.19981767555136	12.5223566612806	6.30107897858413
VITMroCarlos_v1.3.g02249	1.932	-1.305	124.952	5.21502305239349E-29	4.29977193959493E-28	0.922760249401797	0	0	0	0	2.14747553854189	0	1.1947287330397	0.956382574180918	1.11675824880035	1.06375134849701	0.970749673531186	3.96655267814562	1.11267582386017	2.33761700881301	0	0	0	0	0.933167346901776	1.72400067622686	1.18848122635444	0	2.44364004577324	1.67028014547408	15.4965567323381	14.2983746586493	16.4635896536979	11.1652825844036	6.17032165979783	10.8804823537217	9.68207766091013	5.24479866117066	4.04558834977549	6.40075148416917	9.42563940468925	6.48622105612128	16.5581025125987	11.0902992397053	14.283855579994	12.8387351106113	9.19981767555136	12.5223566612806	6.30107897858413
VITMroCarlos_v1.3.g02333	-2.486	0.53	42.54	6.92627090141261E-11	2.40775807557409E-10	5.53656149641078	1.21284241828835	1.06042515963679	2.02651806465829	1.5515367382766	5.36868884635472	2.47068528950835	1.1947287330397	0	1.11675824880035	0	0.970749673531186	1.32218422604854	3.33802747158051	2.33761700881301	1.94352322599241	0	2.19045522129786	1.14830955140111	3.7326693876071	3.44800135245372	2.37696245270889	3.83564918610133	6.10910011443309	1.67028014547408	1.93706959154226	2.1447561987974	2.14742473743886	1.48870434458715	0.685591295533092	3.10870924392049	22.8849108348785	3.49653244078044	3.23647067982039	2.13358382805639	3.92734975195386	3.24311052806064	1.57696214405702	3.50219975990694	4.76128519333133	14.1901809117282	0.657129833967954	0.73660921536945	1.57526974464603
VITMroCarlos_v1.3.g02372	2.008	-0.024	32.042	1.50868080905678E-08	4.40472121077437E-08	0	8.48989692801847	56.2025334607497	0	17.0669041210426	26.8434442317736	17.2947970265585	23.894574660794	0	15.634615483205	29.7850377579162	0.970749673531186	9.25528958233978	0	0	38.2226234445174	4.24341007851787	3.28568283194679	0	0	1.72400067622686	2.37696245270889	11.506947558304	0	0	107.184517398672	60.0531735663271	19.3268226369497	12.6539869289908	28.7948344123899	101.810227738396	9.68207766091013	19.2309284242924	0.809117669955098	0.711194609352131	4.71281970234463	0	55.1936750419956	92.2245936775494	17.0045899761833	12.8387351106113	32.1993618644298	9.57591979980285	16.5403323187833
VITMroCarlos_v1.3.g02373	2.258	-0.069	71.666	2.54947928286598E-17	1.3024053304319E-16	1.84552049880359	7.27705450973011	48.7795573432922	5.06629516164572	27.9276612889789	18.253542077606	16.471235263389	10.7525585973573	4.78191287090459	12.2843407368039	23.4025296669342	7.76599738824949	10.5774738083883	12.2394340624619	3.50642551321952	42.1096698965022	4.24341007851787	5.47613805324465	5.74154775700555	0.933167346901776	0.86200033811343	4.75392490541777	12.7854972870044	2.44364004577324	0	106.538827534824	60.0531735663271	13.6003566704461	14.8870434458715	26.0524692302575	101.810227738396	8.80188878264557	17.4826622039022	4.04558834977549	0.711194609352131	5.4982896527354	0.810777632015159	44.1549400335965	16.3435988795657	12.9234883818993	15.5416267128452	22.3424143549104	13.2589658766501	11.0268882125222
VITMroCarlos_v1.3.g02383	1.074	-1.206	57.881	2.78497636063402E-14	1.2037508747523E-13	0	6.06421209144176	5.30212579818394	6.07955419397486	5.43037858396811	7.51616438489661	2.47068528950835	4.77891493215879	1.91276514836184	7.81730774160248	2.12750269699401	8.73674706178067	2.64436845209708	6.67605494316103	5.84404252203253	11.0132982806237	4.24341007851787	3.28568283194679	5.74154775700555	11.1980081628213	6.89600270490744	5.94240613177222	8.9498481009031	10.9963802059796	15.0325213092667	10.9767276854062	15.0132933915818	10.0213154413813	10.4209304121101	10.2838694329964	6.9945957988211	10.5622665391747	18.3567953140973	4.04558834977549	7.82314070287344	9.42563940468925	14.5939973762729	10.2502539363706	3.50219975990694	22.446058768562	10.1358435083773	7.2284281736475	9.57591979980285	8.66398359555318
VITMroCarlos_v1.3.g02391	1.056	-0.159	16.74	4.28628134632454E-05	9.15604041825601E-05	0	0	1.06042515963679	10.1325903232914	0.775768369138302	3.22121330781283	2.47068528950835	1.1947287330397	3.82553029672367	6.70054949280212	22.3387783184372	7.76599738824949	1.32218422604854	3.33802747158051	8.18165953084554	17.4917090339317	0	5.47613805324465	8.03816685980776	12.1311755097231	23.2740091290626	21.39266207438	6.39274864350222	9.77456018309295	20.043361745689	2.58275945538968	3.57459366466233	54.4014266817844	10.4209304121101	10.2838694329964	12.434836975682	9.68207766091013	9.61546421214621	21.0370594188326	95.3000776531855	18.8512788093785	10.5401092161971	20.5005078727412	41.4426971588988	5.44146879237866	12.1630122100528	9.85694750951931	5.8928737229556	16.5403323187833
VITMroCarlos_v1.3.g02440	1.476	0.896	359.111	4.39644899763502E-80	1.01066966560119E-78	47.0607727194917	38.8109573852273	36.0544554276508	67.8883551660526	57.4068593162343	50.4656751557344	32.1189087636086	31.0629470590322	49.7318938574077	46.9038464496149	41.4863025913833	48.5374836765593	46.2764479116989	51.1830878975679	39.7394891498212	41.4618288211714	25.4604604711072	31.761600708819	40.1908342990388	22.3960163256426	28.4460111577432	24.9581057534433	33.2422929462115	19.5491203661859	20.043361745689	83.2939924363173	71.4918732932465	85.8969894975543	86.3448519860547	80.2141815773718	69.945957988211	80.0971879220747	84.7909116889257	67.1567666062732	54.7619849201141	44.771787172274	59.1867671371066	72.5402586266228	100.396393117332	71.4192778999699	73.6537961608752	69.6557624006032	76.6073583984228	75.6129477430095
VITMroCarlos_v1.3.g02466	2.258	1.428	57.969	2.66290603036141E-14	1.15284536958313E-13	0	0	0	0	0	0	0	0	0	0	0	0	0	0	0	0.647841075330803	0	2.19045522129786	0	0	0	0	0	0	0	121.389694403315	26.4519931185012	93.0550719556838	189.065451762568	120.664068013824	160.875703372885	217.406652931346	178.323154479802	7.28205902959589	224.737496555273	171.232449185188	261.070397508881	122.214566164419	137.75319055634	20.40550797142	131.090242708347	199.767469526258	131.116440335762	11.8145230848452
VITMroCarlos_v1.3.g02480	2.745	-0.994	175.38	4.94682687456582E-40	5.59017951211942E-39	1.84552049880359	1.21284241828835	0	0	0	0	0	0	0	0	0	0	0	0	1.16880850440651	0	0	0	0	0	0	0	0	0	0	22.5991452346597	20.017724522109	20.7584391285756	15.6313956181651	12.3406433195957	20.9837873964633	14.0830220522329	13.9861297631218	16.182353399102	20.6246436712118	17.280338908597	17.8371079043335	16.5581025125987	25.6827982393175	17.6847735752306	23.6503015195471	17.7425055171348	16.2054027381279	15.7526974464603
VITMroCarlos_v1.3.g02480	2.745	-0.994	175.38	4.94682687456582E-40	5.59017951211942E-39	1.84552049880359	1.21284241828835	0	0	0	0	0	0	0	0	0	0	0	0	1.16880850440651	0	0	0	0	0	0	0	0	0	0	22.5991452346597	20.017724522109	20.7584391285756	15.6313956181651	12.3406433195957	20.9837873964633	14.0830220522329	13.9861297631218	16.182353399102	20.6246436712118	17.280338908597	17.8371079043335	16.5581025125987	25.6827982393175	17.6847735752306	23.6503015195471	17.7425055171348	16.2054027381279	15.7526974464603
VITMroCarlos_v1.3.g02485	1.464	-0.724	170.592	5.49463532535866E-39	6.04491803572909E-38	1.84552049880359	1.21284241828835	0	2.02651806465829	3.10307347655321	1.07373776927094	3.2942470526778	5.97364366519849	2.86914772254275	5.58379124400177	1.06375134849701	4.85374836765593	2.64436845209708	1.11267582386017	7.01285102643903	4.53488752731562	1.41447002617262	2.19045522129786	1.14830955140111	2.79950204070533	5.17200202868058	4.75392490541777	6.39274864350222	4.88728009154647	6.68112058189633	4.51982904693195	3.57459366466233	7.87389070394248	11.9096347566972	8.9126868419302	7.77177310980122	7.92169990438102	5.24479866117066	16.9914710690571	6.40075148416917	9.42563940468925	5.67544342410612	4.73088643217105	2.91849979992245	5.44146879237866	6.75722900558488	9.19981767555136	5.15626450758615	10.2392533401992
VITMroCarlos_v1.3.g02486	1.25	0.487	11.825	0.000584521874641	0.001102097232435	2.76828074820539	2.4256848365767	1.06042515963679	6.07955419397486	0	1.07373776927094	2.47068528950835	0	0.956382574180918	0	1.06375134849701	1.94149934706237	2.64436845209708	1.11267582386017	0	0	0	0	1.14830955140111	0	0.86200033811343	9.50784981083555	3.83564918610133	0	3.34056029094816	0.645689863847421	0.714918732932465	3.57904122906476	2.9774086891743	3.42795647766546	0	8.80188878264557	0.87413311019511	15.3732357291469	6.40075148416917	10.9965793054708	5.67544342410612	0.788481072028508	0.58369995998449	1.36036719809466	0	0.657129833967954	1.4732184307389	11.0268882125222
VITMroCarlos_v1.3.g02490	1.783	1.333	486.725	7.35258196164903E-108	2.33864398450425E-106	0	1.21284241828835	2.12085031927357	2.02651806465829	0.775768369138302	0	2.47068528950835	0	3.82553029672367	3.35027474640106	2.12750269699401	5.82449804118711	3.96655267814562	3.33802747158051	8.18165953084554	10.3654572052929	2.82894005234525	4.38091044259572	2.29661910280222	15.8638448973302	6.03400236679401	7.13088735812666	3.83564918610133	7.33092013731971	6.68112058189633	119.452624811773	145.12850278529	133.140333721209	116.118938877798	103.524285625497	105.696114293297	158.43399808762	125.875167868096	98.712355734522	117.347110543102	125.675192062523	111.887313218092	127.733933668618	82.301694357813	109.50955944662	96.6283747798637	112.36920160852	99.4422440748757	95.3038195510849
VITMroCarlos_v1.3.g02495	1.906	-0.95	117.59	2.13247230226344E-27	1.6682794843867E-26	0	0	1.06042515963679	1.01325903232914	0.775768369138302	0	0	0	0.956382574180918	1.11675824880035	1.06375134849701	0	1.32218422604854	0	0	1.29568215066161	0	1.09522761064893	0	0.933167346901776	0.86200033811343	0	0	1.22182002288662	1.67028014547408	4.51982904693195	2.85967493172986	2.86323298325181	14.8870434458715	25.3668779347244	19.4294327745031	17.6037775652911	4.37066555097555	20.2279417488775	13.5126975776905	47.913666973837	19.4586631683638	2.36544321608553	5.8369995998449	3.40091799523666	15.5416267128452	13.799726513327	24.3081041071918	58.2849805519032
VITMroCarlos_v1.3.g02502	1.198	-0.159	125.428	4.10108756052954E-29	3.39175683732559E-28	34.1421292278665	25.4696907840554	28.6314793101933	20.2651806465829	15.515367382766	15.0323287697932	16.471235263389	7.16837239823819	7.65106059344734	8.93406599040283	10.6375134849701	5.82449804118711	6.6109211302427	11.1267582386017	8.18165953084554	7.12625182863884	7.07235013086312	14.2379589384361	14.9280241682144	10.2648408159195	23.2740091290626	17.8272183953167	8.9498481009031	8.55274016020633	20.043361745689	21.9534553708123	33.6011804478259	35.7904122906476	12.6539869289908	8.9126868419302	17.0979008415627	7.92169990438102	8.7413311019511	9.70941203946118	12.8015029683383	10.9965793054708	17.0263302723183	52.8282318259101	44.9448969188057	32.6488127542719	19.5959641161961	13.1425966793591	11.0491382305417	13.3897928294913
VITMroCarlos_v1.3.g02513	2.402	-0.002	472.142	1.09577617194388E-104	3.34478027582912E-103	1.84552049880359	0	4.24170063854715	2.02651806465829	3.87884184569151	2.14747553854189	5.76493234218615	0	0.956382574180918	3.35027474640106	2.12750269699401	1.94149934706237	1.32218422604854	3.33802747158051	0	0.647841075330803	1.41447002617262	3.28568283194679	2.29661910280222	2.79950204070533	6.03400236679401	1.18848122635444	1.27854972870044	3.66546006865986	3.34056029094816	9.68534795771131	20.017724522109	10.7371236871943	20.0975086519265	21.2533301615259	13.2120142866621	16.7235886870266	15.734395983512	36.4102951479794	37.6933142956629	35.3461477675847	27.5664394885154	17.3465835846272	18.0946987595192	10.8829375847573	27.0289160223395	19.0567651850707	19.8884488149751	18.9032369357524
VITMroCarlos_v1.3.g02517	-3.133	2.946	355.433	2.78066846267872E-79	6.32334291316547E-78	87.6622236931707	89.7503389533381	167.547175222612	202.651806465829	343.665387528268	272.72939339482	462.018149138062	420.544514029974	166.41056790748	412.083793807331	253.172820942288	278.60515630345	198.327633907281	183.591510936928	244.28097742096	417.209652513037	151.348292800471	133.61776849917	143.538693925139	62.522212242419	87.9240344875699	59.4240613177222	132.969171784846	160.058422998147	30.0650426185335	594.034674739627	654.150640633206	579.088870862679	794.968120009538	837.106971845905	854.895042078135	631.975614593952	632.87237178126	583.373840037626	476.500388265927	463.427270730555	360.796046246746	578.745106868925	583.69995998449	482.250171724559	733.835070006518	865.439991335796	775.64950378403	638.771881453966
VITMroCarlos_v1.3.g02531	1.65	2.989	351.276	2.23492340808872E-78	5.01659575943381E-77	192.856892124976	186.777732416406	261.925014430286	219.877210015424	218.766680097001	170.72430531408	254.48058481936	235.361560408821	247.703086712858	205.483517779265	231.897793972348	213.564928176861	111.063474988077	186.929538408509	106.361573900992	165.199474209355	159.835112957506	28.4759178768722	146.983622579342	28.9281877539551	25.8600101434029	23.7696245270889	15.3425967444053	10.9963802059796	1.67028014547408	360.294944026861	267.379606116742	345.735382727656	385.574425248072	309.887265580958	453.094372301411	89.7792655829848	89.1615772399012	81.7208846654649	88.8993261690163	62.0521260808709	67.2945434572582	406.85623316671	242.235483393563	350.974737108423	427.056873152964	339.736124161432	288.014203209455	203.997431931661
VITMroCarlos_v1.3.g02535	-1.455	1.106	72.356	1.79653352792051E-17	9.25127008786281E-17	18.4552049880359	8.48989692801847	10.6042515963679	11.1458493556206	6.20614695310641	8.58990215416755	1.6471235263389	1.1947287330397	5.73829544508551	7.81730774160248	6.38250809098204	4.85374836765593	5.28873690419416	3.33802747158051	3.50642551321952	5.18272860264643	0	2.19045522129786	3.44492865420333	1.86633469380355	3.44800135245372	0	2.55709945740089	1.22182002288662	1.67028014547408	251.819046900494	390.345628181126	337.145683777901	249.357977718348	178.939328134137	231.598838672076	133.788709496213	127.623434088486	135.122650882501	94.5888830438334	123.318782211351	115.941201378168	427.356741039452	334.460077071112	431.236401796009	197.311086963078	171.510886665636	222.455983041574	142.561911890466
VITMroCarlos_v1.3.g02547	2.34	0.235	490.146	1.32441181942746E-108	4.25382629750166E-107	11.0731229928216	26.6825332023437	40.2961560661979	43.5701383901532	50.4249439939896	45.0969863093796	75.7676822115894	69.2942665163025	60.2521021733978	43.5535717032138	51.0600647278564	60.1864797589335	40.9877110075047	75.6619560224916	73.6349357776098	29.1528483898862	72.1379713348038	62.427973806989	53.9705489158521	67.1880489769279	74.9940294158684	73.6858360339755	85.6628318229297	94.0801417622696	130.281851346978	5.81120877462679	7.14918732932465	3.57904122906476	3.72176086146788	3.42795647766546	3.10870924392049	3.52075551305823	5.24479866117066	4.85470601973059	2.84477843740852	1.57093990078154	4.0538881600758	5.51936750419956	7.58809947979836	0.680183599047332	4.05433740335093	2.62851933587182	4.4196552922167	6.30107897858413
VITMroCarlos_v1.3.g02552	2.281	-0.261	236.287	2.53648336909691E-53	3.85725809405633E-52	0	0	1.06042515963679	0	0.775768369138302	0	1.6471235263389	0	0.956382574180918	0	0	1.94149934706237	0	0	0	0.647841075330803	0	0	0	0	2.58600101434029	1.18848122635444	0	0	0	32.9301830562185	31.4564242490285	35.7904122906476	27.5410303748623	19.8821475704597	19.4294327745031	29.0462329827304	9.61546421214621	26.7008831085182	23.4694221086203	34.5606778171939	29.1879947525457	40.2125346734539	37.9404973989918	38.0902815466506	18.2445183150792	24.3138038568143	33.1474146916252	16.5403323187833
VITMroCarlos_v1.3.g02561	1.026	-0.271	90.109	2.25425881122364E-21	1.39231967631069E-20	11.9958832422234	7.27705450973011	5.30212579818394	20.2651806465829	16.2911357519043	12.8848532312513	9.8827411580334	3.58418619911909	10.5202083159901	23.4519232248074	14.8925188789581	10.678246408843	11.8996580344369	11.1267582386017	10.5192765396585	6.47841075330803	4.24341007851787	10.9522761064893	12.6314050654122	9.33167346901776	16.3780064241552	16.6387371689622	12.7854972870044	4.88728009154647	3.34056029094816	21.3077655069649	30.0265867831635	18.6110143911368	25.3079738579816	23.3101040481251	13.9891915976422	9.68207766091013	27.9722595262435	16.9914710690571	24.1806167179724	21.9931586109416	36.4849934406822	33.1162050251974	25.6827982393175	14.9640391790413	28.3803618234565	22.9995441888784	14.732184307389	29.9301251482746
VITMroCarlos_v1.3.g02561	1.026	-0.271	90.109	2.25425881122364E-21	1.39231967631069E-20	11.9958832422234	7.27705450973011	5.30212579818394	20.2651806465829	16.2911357519043	12.8848532312513	9.8827411580334	3.58418619911909	10.5202083159901	23.4519232248074	14.8925188789581	10.678246408843	11.8996580344369	11.1267582386017	10.5192765396585	6.47841075330803	4.24341007851787	10.9522761064893	12.6314050654122	9.33167346901776	16.3780064241552	16.6387371689622	12.7854972870044	4.88728009154647	3.34056029094816	21.3077655069649	30.0265867831635	18.6110143911368	25.3079738579816	23.3101040481251	13.9891915976422	9.68207766091013	27.9722595262435	16.9914710690571	24.1806167179724	21.9931586109416	36.4849934406822	33.1162050251974	25.6827982393175	14.9640391790413	28.3803618234565	22.9995441888784	14.732184307389	29.9301251482746
VITMroCarlos_v1.3.g02585	1.058	-0.744	30.169	3.95923456320217E-08	1.11928672159792E-07	0	0	0	0	0	2.14747553854189	4.11780881584725	7.16837239823819	0.956382574180918	12.2843407368039	8.51001078797606	8.73674706178067	21.1549476167766	18.9154890056229	10.5192765396585	9.06977505463125	11.315760209381	6.57136566389358	14.9280241682144	15.8638448973302	6.03400236679401	10.69633103719	15.3425967444053	9.77456018309295	13.3622411637927	2.58275945538968	0	1.43161649162591	11.9096347566972	20.5677388659928	17.8750781525428	10.5622665391747	8.7413311019511	9.70941203946118	17.7798652338033	21.9931586109416	17.0263302723183	2.36544321608553	1.16739991996898	0.680183599047332	12.8387351106113	15.1139861812629	19.8884488149751	18.1156020634294
VITMroCarlos_v1.3.g02614	2.56	1.523	284.724	7.01899849949099E-64	1.2710415871747E-62	0	0	0	1.01325903232914	0	0	0	1.1947287330397	1.91276514836184	1.11675824880035	0	0	0	1.11267582386017	1.16880850440651	0.647841075330803	0	0	0	0	0	0	0	0	0	278.292331318238	213.760701146807	141.730032670965	284.342529816146	343.481239062079	406.463733642604	70.4151102611646	124.126901647706	81.7208846654649	41.9604819517757	40.0589674699293	41.3496592327731	155.330771189616	215.385285234277	233.302974473235	386.513499119455	427.13439207917	339.576848285316	177.217846272679
VITMroCarlos_v1.3.g02620	2.272	0.124	360.559	2.12784999839865E-80	4.91069182194941E-79	0	0	1.06042515963679	2.02651806465829	0.775768369138302	0	0	0	0	1.11675824880035	0	1.94149934706237	0	1.11267582386017	1.16880850440651	1.29568215066161	1.41447002617262	0	0	0	1.72400067622686	0	0	0	0	32.284493192371	20.017724522109	25.7690968492663	31.2627912363302	32.9083821855884	45.0762840368471	29.0462329827304	27.0981264160484	37.2194128179345	12.0903083589862	14.9239290574247	21.8909960644093	25.2313943049123	21.5968985194261	25.8469767637986	27.704638922898	28.256582860622	28.7277593994085	31.5053948929206
VITMroCarlos_v1.3.g02633	1.012	0.278	43.51	4.2183941463401E-11	1.48869368744047E-10	7.38208199521438	4.85136967315341	3.18127547891036	10.1325903232914	15.515367382766	12.8848532312513	9.8827411580334	3.58418619911909	9.56382574180918	2.23351649760071	12.7650161819641	5.82449804118711	3.96655267814562	11.1267582386017	4.67523401762602	11.6611393559545	11.315760209381	5.47613805324465	2.29661910280222	11.1980081628213	7.75800304302087	5.94240613177222	7.67129837220266	6.10910011443309	18.3730816002149	28.4103540092865	42.8951239759479	198.278884090188	22.3305651688073	69.2447208488423	29.5327378172446	37.848121765376	30.5946588568289	72.0114726260038	43.38287117048	50.2700768250094	42.1604368647883	41.789496817511	37.3567974390073	44.2119339380766	59.4636152491469	28.91371269459	27.2545409686696	25.2043159143365
VITMroCarlos_v1.3.g02634	2.553	1.978	710.154	1.85242676086658E-156	9.09785036613958E-155	0	0	0	0	1.5515367382766	0	0	0	0	1.11675824880035	0	2.91224902059356	2.64436845209708	0	0	1.29568215066161	1.41447002617262	0	1.14830955140111	0.933167346901776	0.86200033811343	0	1.27854972870044	1.22182002288662	0	104.601757943282	117.246672200924	122.403210034015	174.92276048899	191.965562749266	202.066100854832	189.24060882688	211.540212667217	322.837950312084	189.888960697019	210.505946704727	191.343521155578	116.695198660219	113.821492196975	104.068090654242	183.796628951909	184.653483344995	208.460407949554	200.846892442369
VITMroCarlos_v1.3.g02656	2.721	-1.317	123.156	1.28891100364751E-28	1.05067070131631E-27	0	0	0	0	0	0	0	0	0	0	0	0	0	0	0	0	0	0	0	0	0	0	0	0	0	31.6388033285236	57.1934986345972	50.8223854527196	12.6539869289908	13.7118259106618	17.8750781525428	10.5622665391747	8.7413311019511	11.3276473793714	15.6462814057469	15.7093990078154	7.29699868813643	48.8858264657675	29.768697959209	36.0497307495086	16.2173496134037	13.799726513327	22.8348856764529	10.2392533401992
VITMroCarlos_v1.3.g02665	-1.082	0.868	35.066	3.18690896397612E-09	9.81203628764817E-09	14.7641639904288	16.9797938560369	8.4834012770943	9.11933129096229	12.4122939062128	4.29495107708378	9.05917939486396	5.97364366519849	6.69467801926643	11.1675824880035	5.31875674248504	8.73674706178067	11.8996580344369	4.45070329544068	3.50642551321952	1.94352322599241	9.90129018320836	8.76182088519144	1.14830955140111	6.53217142831243	0.86200033811343	2.37696245270889	5.11419891480177	0	10.0216808728445	319.616482604473	224.484482140794	196.131459352749	226.283060377247	213.218892910792	221.495533629335	127.627387348361	132.868232749657	106.803532434073	112.368748277637	114.678612757053	90.8070947856979	163.215581909901	177.444787835285	284.316744401785	206.771207570897	198.453209858322	174.57638404256	218.174859633475
VITMroCarlos_v1.3.g02696	1.857	-1.007	43.308	4.67762715945658E-11	1.64525167857102E-10	0.922760249401797	0	0	2.02651806465829	1.5515367382766	0	0	1.1947287330397	3.82553029672367	0	0	0.970749673531186	0	0	0	0.647841075330803	0	0	0	0	0	0	0	0	0	49.072429652404	96.5140289458828	63.7069338773528	32.7514955809173	34.9651560721877	20.2066100854832	14.9632109304975	4.37066555097555	4.85470601973059	9.95672453092983	2.35640985117231	17.0263302723183	84.3674747070504	15.1761989595967	12.243304782852	31.0832534256904	41.3991795399811	31.6741962608863	3.93817436161508
VITMroCarlos_v1.3.g02697	1.027	-0.782	67.568	2.03512609495636E-16	9.9702600738302E-16	1.84552049880359	1.21284241828835	6.36255095782072	3.03977709698743	2.3273051074149	1.07373776927094	7.41205586852505	4.77891493215879	3.82553029672367	3.35027474640106	3.19125404549102	10.678246408843	6.6109211302427	3.33802747158051	4.67523401762602	3.23920537665402	7.07235013086312	3.28568283194679	5.74154775700555	1.86633469380355	1.72400067622686	1.18848122635444	7.67129837220266	6.10910011443309	6.68112058189633	21.3077655069649	10.723780993987	15.031973162072	9.67657823981648	17.8253736838604	10.8804823537217	16.7235886870266	8.7413311019511	13.7550003892367	10.667919140282	17.280338908597	15.404775008288	19.7120268007127	13.4250990796433	10.20275398571	16.8930725139622	19.0567651850707	11.0491382305417	26.7795856589825
VITMroCarlos_v1.3.g02701	2.728	0.027	306.48	1.27668442826377E-68	2.48246997819906E-67	0.922760249401797	2.4256848365767	1.06042515963679	0	0	0	0	1.1947287330397	0.956382574180918	0	0	0	0	0	0	0	0	0	0	0.933167346901776	0	0	0	0	0	19.3706959154226	25.7370743855687	14.3161649162591	32.7514955809173	15.083008501728	31.864269750185	23.765099713143	33.2170581874142	47.7379425273508	26.3142005460288	29.0623881644585	25.9448842244851	21.2889889447697	15.7598989195812	14.9640391790413	27.704638922898	32.1993618644298	32.4108054762558	37.8064738715048
VITMroCarlos_v1.3.g02703	1.679	0.258	92.458	6.87657632893078E-22	4.34637908995824E-21	2.76828074820539	1.21284241828835	3.18127547891036	0	1.5515367382766	0	0.82356176316945	0	4.78191287090459	1.11675824880035	3.19125404549102	0.970749673531186	2.64436845209708	6.67605494316103	3.50642551321952	1.94352322599241	0	1.09522761064893	2.29661910280222	0	0	1.18848122635444	1.27854972870044	0	0	74.9000242063008	27.8818305843661	103.076387397065	28.2853825471559	38.3931125498532	14.7663689086223	15.843399808762	27.9722595262435	16.182353399102	22.7582274992682	58.1247763289171	28.3772171205306	52.8282318259101	25.6827982393175	50.3335863295026	57.4364465474715	17.0853756831668	27.9911501840391	44.8951877224119
VITMroCarlos_v1.3.g02723	1.118	-0.141	100.244	1.34756150000414E-23	9.14810781868037E-23	0	2.4256848365767	2.12085031927357	3.03977709698743	3.10307347655321	2.14747553854189	0	2.3894574660794	0.956382574180918	1.11675824880035	1.06375134849701	0	5.28873690419416	4.45070329544068	1.16880850440651	1.94352322599241	2.82894005234525	4.38091044259572	4.59323820560444	3.7326693876071	2.58600101434029	4.75392490541777	3.83564918610133	2.44364004577324	11.6919610183186	21.9534553708123	21.447561987974	20.7584391285756	28.2853825471559	28.7948344123899	16.3207235305826	32.5669884957886	32.3429250772191	25.8917654385631	16.357476015099	25.9205083628954	21.0802184323941	18.9235457286842	11.6739991996898	15.6442227780886	19.5959641161961	22.3424143549104	12.5223566612806	17.3279671911064
VITMroCarlos_v1.3.g02730	1.751	0.436	221.051	5.3362803169356E-50	7.53280660521225E-49	0	0	0	0	1.5515367382766	1.07373776927094	3.2942470526778	2.3894574660794	2.86914772254275	1.11675824880035	0	0.970749673531186	1.32218422604854	2.22535164772034	0	0	1.41447002617262	2.19045522129786	1.14830955140111	1.86633469380355	2.58600101434029	2.37696245270889	0	0	1.67028014547408	52.9465688354885	65.0576046968543	57.2646596650362	57.3151172666053	52.104938460515	53.6252344576284	46.6500105480215	61.1893177136577	64.7294135964079	59.740347185579	64.4085359320432	66.4837658252431	56.7706371860526	48.4470966787126	57.1354223199759	58.7878923485884	61.1130745590197	53.7724727219698	72.4624082537175
VITMroCarlos_v1.3.g02748	1.567	-0.016	190.757	2.17272774643134E-43	2.66551973779775E-42	0.922760249401797	7.27705450973011	1.06042515963679	0	3.10307347655321	1.07373776927094	1.6471235263389	0	0	2.23351649760071	0	0.970749673531186	0	0	1.16880850440651	1.29568215066161	4.24341007851787	1.09522761064893	1.14830955140111	0.933167346901776	1.72400067622686	0	2.55709945740089	0	1.67028014547408	28.4103540092865	14.2983746586493	20.7584391285756	28.2853825471559	24.6812866391913	26.4240285733242	24.6452885914076	26.2239933058533	20.2279417488775	15.6462814057469	22.7786285613324	27.5664394885154	14.9811403685417	12.2576991596743	22.446058768562	22.2988557184301	16.4282458491989	13.9955750920195	18.9032369357524
VITMroCarlos_v1.3.g02749	2.165	2.179	719.116	2.08362115802641E-158	1.04241094443162E-156	0.922760249401797	1.21284241828835	0	3.03977709698743	1.5515367382766	0	0	2.3894574660794	4.78191287090459	2.23351649760071	6.38250809098204	10.678246408843	7.93310535629124	8.90140659088137	5.84404252203253	1.94352322599241	1.41447002617262	6.57136566389358	10.33478596261	6.53217142831243	1.72400067622686	3.56544367906333	0	2.44364004577324	0	60.6948472016576	41.465286510083	59.4120844024751	87.0892041583483	120.664068013824	105.696114293297	114.424554174392	131.119966529267	130.267944862771	96.7224668718898	96.6128038980649	105.401092161971	31.5392428811403	60.7047958383869	76.1805630933012	126.360182404437	170.853756831668	125.960175828176	140.98664214582
VITMroCarlos_v1.3.g02755	1.211	-0.937	32.45	1.22324173812621E-08	3.59661583666415E-08	0.922760249401797	1.21284241828835	1.06042515963679	5.06629516164572	0.775768369138302	1.07373776927094	3.2942470526778	1.1947287330397	1.91276514836184	0	1.06375134849701	0	0	1.11267582386017	3.50642551321952	3.23920537665402	2.82894005234525	1.09522761064893	0	1.86633469380355	5.17200202868058	2.37696245270889	1.27854972870044	1.22182002288662	1.67028014547408	13.5594871407958	2.1447561987974	2.86323298325181	7.44352172293575	16.4541910927942	13.9891915976422	30.8066107392595	10.4895973223413	21.8461770887877	27.025395155381	9.42563940468925	18.6478855363487	0.788481072028508	6.42069955982938	10.8829375847573	13.5144580111698	3.28564916983977	12.5223566612806	23.6290461696905
VITMroCarlos_v1.3.g02785	1.766	-0.298	20.916	4.79949024281617E-06	1.1306189425156E-05	68.284258455733	112.794344900817	132.553144954598	47.6231745194697	67.4918481150322	44.0232485401087	10.7063029212029	1.1947287330397	0.956382574180918	16.7513737320053	3.19125404549102	13.5904954294366	1.32218422604854	22.2535164772034	7.01285102643903	0.647841075330803	0	7.66659327454251	18.3729528224177	0.933167346901776	0	2.37696245270889	0	0	0	12.268107413101	2.85967493172986	14.3161649162591	0	0	0.777177310980122	0	0	0	0	0	0	7.88481072028508	39.1078973189608	11.5631211838046	2.02716870167546	1.31425966793591	0.73660921536945	1.57526974464603
VITMroCarlos_v1.3.g02799	1.764	0.604	318.199	3.57513702445436E-71	7.25772486594356E-70	2.76828074820539	4.85136967315341	9.54382643673109	2.02651806465829	8.53345206052132	5.36868884635472	4.11780881584725	9.55782986431759	7.65106059344734	3.35027474640106	3.19125404549102	0	1.32218422604854	11.1267582386017	5.84404252203253	0	0	2.19045522129786	1.14830955140111	6.53217142831243	4.31000169056715	5.94240613177222	3.83564918610133	0	5.01084043642224	36.1586323754556	35.7459366466233	68.7175915980435	23.8192695133944	21.2533301615259	16.3207235305826	29.0462329827304	42.8325223995604	21.0370594188326	32.0037574208459	21.2076886605508	14.5939973762729	42.5779778895395	26.8501981592865	28.567711159988	25.6774702212225	29.5708425285579	21.361667245714	22.8414112973675
VITMroCarlos_v1.3.g02806	1.388	0.135	162.632	3.01021640819429E-37	3.18582135965116E-36	0	2.4256848365767	0	0	2.3273051074149	1.07373776927094	3.2942470526778	2.3894574660794	0.956382574180918	1.11675824880035	0	0.970749673531186	0	2.22535164772034	1.16880850440651	3.88704645198482	1.41447002617262	3.28568283194679	3.44492865420333	6.53217142831243	4.31000169056715	8.3193685844811	2.55709945740089	7.33092013731971	1.67028014547408	22.5991452346597	28.5967493172986	32.9271793073958	25.3079738579816	29.480425707923	42.7447521039067	37.848121765376	20.9791946446826	46.1197071874406	93.8776884344812	55.7683664777448	46.2143250248641	32.3277239531688	32.1034977991469	29.2478947590353	26.353193121781	34.1707513663336	20.6250580303446	33.8682995098897
VITMroCarlos_v1.3.g02809	1.558	1.166	352.031	1.53056761745611E-78	3.43818602469192E-77	7.38208199521438	1.21284241828835	6.36255095782072	1.01325903232914	10.8607571679362	24.6959686932317	4.11780881584725	4.77891493215879	2.86914772254275	2.23351649760071	3.19125404549102	2.91224902059356	0	2.22535164772034	4.67523401762602	9.71761612996205	4.24341007851787	3.28568283194679	4.59323820560444	2.79950204070533	6.89600270490744	1.18848122635444	1.27854972870044	1.22182002288662	5.01084043642224	40.0327715585401	52.18906750407	40.0852617655253	81.8787389522933	52.7905297560481	66.0600714333104	66.0141658698418	67.3082494850235	51.7835308771263	50.4948172640013	50.2700768250094	34.8634381766519	59.9245614741666	43.7774969988367	39.4506487447453	61.4907839508224	63.0844640609236	49.3528174297531	54.3468061902881
VITMroCarlos_v1.3.g02834	2.224	-0.905	169.895	7.80093203179733E-39	8.55667449953779E-38	0	0	0	0	0	0	0	4.77891493215879	0	0	0	0	1.32218422604854	0	1.16880850440651	0	0	0	0	1.86633469380355	0	0	0	1.22182002288662	0	11.6224175492536	13.5834559257168	3.57904122906476	14.1426912735779	12.3406433195957	6.9945957988211	14.9632109304975	11.3637304325364	10.5185297094163	24.8918113273246	18.8512788093785	27.5664394885154	14.9811403685417	12.2576991596743	10.20275398571	12.8387351106113	11.1712071774552	5.15626450758615	12.6021579571683
VITMroCarlos_v1.3.g02840	1.63	2.38	113.171	1.97909470626818E-26	1.49671889430996E-25	0	0	0	5.06629516164572	3.10307347655321	13.9585910005223	37.0602793426253	10.7525585973573	13.3893560385329	102.741758889633	27.6575350609222	51.4497326971528	100.486001179689	150.211236221123	108.699190909805	204.069938729203	33.947280628143	101.856167790351	40.1908342990388	40.1261959167764	53.4440209630327	105.774829145545	136.804820970947	86.7492216249499	81.84372712823	3.87413918308452	0.714918732932465	5.72646596650362	14.1426912735779	21.9389214570589	14.7663689086223	65.1339769915772	41.0842561791702	150.495886611648	41.9604819517757	32.9897379164124	38.9173263367277	0	0	4.76128519333133	7.43295190614336	5.25703867174363	8.8393105844334	29.9301251482746
VITMroCarlos_v1.3.g02841	2.447	-0.195	31.921	1.60559843393901E-08	4.67888725190817E-08	0	0	0	1.01325903232914	0	0	0	0	0	0	0	0	0	1.11267582386017	0	0	1.41447002617262	0	0	0	0	1.18848122635444	0	0	0	3.2284493192371	0	5.01065772069067	2.23305651688073	0.685591295533092	0	4.40094439132279	2.62239933058533	34.7920598080692	0	0	0.810777632015159	0	0	2.040550797142	0	0	0	1.57526974464603
VITMroCarlos_v1.3.g02863	1.472	-0.06	38.795	4.70810932967599E-10	1.54307420701806E-09	5.53656149641078	0	8.4834012770943	2.02651806465829	8.53345206052132	7.51616438489661	38.7074028689642	15.5314735295161	21.0404166319802	18.984890229606	14.8925188789581	22.3272424912173	9.25528958233978	7.7887307670212	9.35046803525204	36.9269412938558	4.24341007851787	31.761600708819	24.1145005794233	1.86633469380355	4.31000169056715	4.75392490541777	3.83564918610133	10.9963802059796	1.67028014547408	23.2448350985071	11.4386997269194	17.1793978995109	14.8870434458715	24.6812866391913	20.9837873964633	3.52075551305823	10.4895973223413	10.5185297094163	12.8015029683383	9.42563940468925	7.29699868813643	18.1350646566557	11.0902992397053	4.76128519333133	12.8387351106113	13.799726513327	8.8393105844334	9.45161846787619
VITMroCarlos_v1.3.g02863	1.472	-0.06	38.795	4.70810932967599E-10	1.54307420701806E-09	5.53656149641078	0	8.4834012770943	2.02651806465829	8.53345206052132	7.51616438489661	38.7074028689642	15.5314735295161	21.0404166319802	18.984890229606	14.8925188789581	22.3272424912173	9.25528958233978	7.7887307670212	9.35046803525204	36.9269412938558	4.24341007851787	31.761600708819	24.1145005794233	1.86633469380355	4.31000169056715	4.75392490541777	3.83564918610133	10.9963802059796	1.67028014547408	23.2448350985071	11.4386997269194	17.1793978995109	14.8870434458715	24.6812866391913	20.9837873964633	3.52075551305823	10.4895973223413	10.5185297094163	12.8015029683383	9.42563940468925	7.29699868813643	18.1350646566557	11.0902992397053	4.76128519333133	12.8387351106113	13.799726513327	8.8393105844334	9.45161846787619
VITMroCarlos_v1.3.g02871	3.068	0.913	426.456	9.59724100496466E-95	2.6376328002192E-93	0.922760249401797	1.21284241828835	3.18127547891036	0	0.775768369138302	0	0	0	0	0	0	0	0	0	0	0	0	0	0	0	0.86200033811343	0	0	0	1.67028014547408	16.1422465961855	22.8773994538389	15.747781407885	16.3757477904587	18.5109649793935	24.8696739513639	14.0830220522329	10.4895973223413	15.3732357291469	15.6462814057469	20.42221871016	8.91855395216675	11.8272160804276	30.3523979191935	19.7253243723726	22.9745786189886	11.8283370114232	16.9420119534973	14.9650625741373
VITMroCarlos_v1.3.g02875	1.435	-1.054	53.682	2.35745369840812E-13	9.62847112438253E-13	0	0	0	0	0	0	0	0	0	1.11675824880035	1.06375134849701	0	0	2.22535164772034	0	0	0	1.09522761064893	0	0	0.86200033811343	0	1.27854972870044	0	0	8.39396823001647	2.85967493172986	6.44227421231657	14.8870434458715	17.1397823883273	17.0979008415627	25.5254774696722	23.601593975268	42.0741188376651	19.2022544525075	32.2042679660216	25.1341065924699	7.09632964825658	3.50219975990694	4.76128519333133	16.8930725139622	14.456856347295	18.4152303842362	15.7526974464603
VITMroCarlos_v1.3.g02894	2.916	2.869	1777.018	0	0	153.178201400698	202.544683854155	240.716511237551	258.381053243931	248.245878124257	224.411193777627	288.246617109308	324.966215386798	274.481798789923	245.686814736078	257.427826336276	222.301675238642	273.692134792048	328.23936803875	305.059019650098	200.182892277218	374.834556935745	360.329883903498	354.827651382943	619.623118342779	650.81025527564	613.256312798893	507.584242294076	574.255410756711	552.862728151921	0.645689863847421	0	0.715808245812953	1.48870434458715	1.37118259106618	0.777177310980122	0	0.87413311019511	0.809117669955098	2.13358382805639	2.35640985117231	0	0	1.16739991996898	0.680183599047332	0.675722900558488	1.31425966793591	0	0.787634872323016
VITMroCarlos_v1.3.g02908	2.412	3.183	348.51	8.947846863708E-78	1.99030592220097E-76	2.76828074820539	2.4256848365767	1.06042515963679	5.06629516164572	1.5515367382766	6.44242661562566	2.47068528950835	3.58418619911909	1.91276514836184	2.23351649760071	2.12750269699401	3.88299869412474	5.28873690419416	3.33802747158051	2.33761700881301	4.53488752731562	9.90129018320836	2.19045522129786	5.74154775700555	4.66583673450888	5.17200202868058	5.94240613177222	2.55709945740089	2.44364004577324	3.34056029094816	175.627642966498	389.630709448194	224.047980939454	233.726582100183	249.555231574046	306.207860526168	315.107618418712	282.344994593021	185.287946419718	337.10624483291	423.368303260626	425.658256807959	276.756856282006	183.865487395114	182.969388143732	299.34524494741	245.109428070047	227.61224754916	579.69926602974
VITMroCarlos_v1.3.g02912	1.2	0.442	27.68	1.43169743867897E-07	3.86248179302505E-07	9.22760249401797	7.27705450973011	22.2689283523725	26.3447348405577	18.6184408593192	8.58990215416755	9.05917939486396	17.9209309955955	12.4329734643519	8.93406599040283	18.0837729244491	4.85374836765593	2.64436845209708	17.8028131817627	17.5321275660976	5.83056967797723	5.65788010469049	5.47613805324465	0	15.8638448973302	8.6200033811343	7.13088735812666	12.7854972870044	10.9963802059796	16.7028014547408	10.3310378215587	11.4386997269194	11.4529319330072	11.9096347566972	24.6812866391913	20.2066100854832	9.68207766091013	13.9861297631218	16.182353399102	11.3791137496341	9.42563940468925	11.3508868482122	3.94240536014254	10.5065992797208	10.8829375847573	13.5144580111698	9.85694750951931	17.6786211688668	14.1774277018143
VITMroCarlos_v1.3.g02938	1.076	0.582	106.86	4.77765766467144E-25	3.42785904929769E-24	1.84552049880359	3.63852725486506	4.24170063854715	5.06629516164572	6.98191532224471	6.44242661562566	8.2356176316945	8.36310113127789	8.60744316762826	6.70054949280212	5.31875674248504	7.76599738824949	6.6109211302427	3.33802747158051	10.5192765396585	9.71761612996205	7.07235013086312	10.9522761064893	4.59323820560444	4.66583673450888	3.44800135245372	1.18848122635444	0	0	3.34056029094816	58.7577776101153	87.2200854177608	43.6643029945901	72.2021607124768	76.1006338041732	86.2666815187936	33.4471773740532	47.2031879505359	38.0285304878896	52.6284010920577	56.5538364281355	29.1879947525457	33.9046860972259	50.1981965586661	38.0902815466506	73.6537961608752	113.026331442488	81.0270136906394	51.9839015733191
VITMroCarlos_v1.3.g02964	1.537	3.628	259.4	2.31842861365789E-58	3.82949397813878E-57	69.2070187051348	69.1320178424361	53.0212579818394	54.7159877457737	68.2676164841705	55.8343640020891	22.2361676055752	22.6998459277543	10.5202083159901	17.8681319808057	19.1475242729461	9.70749673531186	6.6109211302427	13.3521098863221	17.5321275660976	65.4319486084111	7.07235013086312	6.57136566389358	2.29661910280222	14.9306775504284	9.48200371924773	15.4502559426078	12.7854972870044	10.9963802059796	16.7028014547408	1141.57967928224	1792.30126346169	1207.56851068645	676.61612461486	327.712639264818	477.186868941795	264.056663479367	179.197287589998	207.94324117846	312.925628114937	300.834990999665	269.178173829033	1779.60177956834	1626.18808851679	1512.72832428127	476.384644893734	588.131201401319	592.233809157037	214.23668527186
VITMroCarlos_v1.3.g02968	1.034	0.03	81.161	2.08005927070902E-19	1.1717005628534E-18	1.84552049880359	3.63852725486506	2.12085031927357	3.03977709698743	2.3273051074149	2.14747553854189	0	0	1.91276514836184	2.23351649760071	1.06375134849701	0.970749673531186	1.32218422604854	6.67605494316103	3.50642551321952	3.23920537665402	5.65788010469049	2.19045522129786	8.03816685980776	16.797012244232	16.3780064241552	10.69633103719	6.39274864350222	3.66546006865986	5.01084043642224	32.284493192371	39.3205303112856	46.5275359778419	25.3079738579816	27.4236518213237	15.5435462196024	55.4518993306671	21.8533277548778	23.4644124286979	30.5813682021416	49.4846068746186	17.0263302723183	41.0010157454824	40.8589971989143	27.2073439618933	29.056084724015	22.3424143549104	41.9867252760586	32.2930297652437
VITMroCarlos_v1.3.g02970	1.035	0.029	81.189	2.0508295239591E-19	1.15567649978428E-18	1.84552049880359	3.63852725486506	2.12085031927357	3.03977709698743	2.3273051074149	2.14747553854189	0	0	1.91276514836184	2.23351649760071	1.06375134849701	0.970749673531186	1.32218422604854	6.67605494316103	3.50642551321952	3.23920537665402	5.65788010469049	2.19045522129786	8.03816685980776	16.797012244232	16.3780064241552	10.69633103719	6.39274864350222	3.66546006865986	5.01084043642224	32.284493192371	39.3205303112856	46.5275359778419	25.3079738579816	27.4236518213237	15.5435462196024	55.4518993306671	21.8533277548778	23.4644124286979	29.8701735927895	49.4846068746186	17.0263302723183	41.0010157454824	40.8589971989143	27.2073439618933	29.056084724015	22.3424143549104	41.9867252760586	32.2930297652437
VITMroCarlos_v1.3.g02971	1.743	-0.153	178.376	1.09668863839032E-40	1.26301047754065E-39	0	1.21284241828835	2.12085031927357	0	0.775768369138302	0	0.82356176316945	0	0	0	0	0	1.32218422604854	0	0	0	4.24341007851787	2.19045522129786	0	1.86633469380355	3.44800135245372	3.56544367906333	6.39274864350222	0	1.67028014547408	25.1819046900494	27.8818305843661	44.3801112404031	26.7966782025687	22.624512752592	15.5435462196024	35.2075551305823	32.3429250772191	25.082647768608	34.1373412489023	43.2008472714924	17.0263302723183	29.1737996650548	31.5197978391624	23.1262423676093	18.9202412156377	22.9995441888784	30.2009778301474	16.5403323187833
VITMroCarlos_v1.3.g02972	1.743	-0.153	178.376	1.09668863839032E-40	1.26301047754065E-39	0	1.21284241828835	2.12085031927357	0	0.775768369138302	0	0.82356176316945	0	0	0	0	0	1.32218422604854	0	0	0	4.24341007851787	2.19045522129786	0	1.86633469380355	3.44800135245372	3.56544367906333	6.39274864350222	0	1.67028014547408	25.1819046900494	27.8818305843661	44.3801112404031	26.7966782025687	22.624512752592	15.5435462196024	35.2075551305823	32.3429250772191	25.082647768608	34.1373412489023	43.2008472714924	17.0263302723183	29.1737996650548	31.5197978391624	23.1262423676093	18.9202412156377	22.9995441888784	30.2009778301474	16.5403323187833
VITMroCarlos_v1.3.g02973	1.743	-0.153	178.376	1.09668863839032E-40	1.26301047754065E-39	0	1.21284241828835	2.12085031927357	0	0.775768369138302	0	0.82356176316945	0	0	0	0	0	1.32218422604854	0	0	0	4.24341007851787	2.19045522129786	0	1.86633469380355	3.44800135245372	3.56544367906333	6.39274864350222	0	1.67028014547408	25.1819046900494	27.8818305843661	44.3801112404031	26.7966782025687	22.624512752592	15.5435462196024	35.2075551305823	32.3429250772191	25.082647768608	34.1373412489023	43.2008472714924	17.0263302723183	29.1737996650548	31.5197978391624	23.1262423676093	18.9202412156377	22.9995441888784	30.2009778301474	16.5403323187833
VITMroCarlos_v1.3.g02974	1.743	-0.153	178.376	1.09668863839032E-40	1.26301047754065E-39	0	1.21284241828835	2.12085031927357	0	0.775768369138302	0	0.82356176316945	0	0	0	0	0	1.32218422604854	0	0	0	4.24341007851787	2.19045522129786	0	1.86633469380355	3.44800135245372	3.56544367906333	6.39274864350222	0	1.67028014547408	25.1819046900494	27.8818305843661	44.3801112404031	26.7966782025687	22.624512752592	15.5435462196024	35.2075551305823	32.3429250772191	25.082647768608	34.1373412489023	43.2008472714924	17.0263302723183	29.1737996650548	31.5197978391624	23.1262423676093	18.9202412156377	22.9995441888784	30.2009778301474	16.5403323187833
VITMroCarlos_v1.3.g02975	1.743	-0.153	178.376	1.09668863839032E-40	1.26301047754065E-39	0	1.21284241828835	2.12085031927357	0	0.775768369138302	0	0.82356176316945	0	0	0	0	0	1.32218422604854	0	0	0	4.24341007851787	2.19045522129786	0	1.86633469380355	3.44800135245372	3.56544367906333	6.39274864350222	0	1.67028014547408	25.1819046900494	27.8818305843661	44.3801112404031	26.7966782025687	22.624512752592	15.5435462196024	35.2075551305823	32.3429250772191	25.082647768608	34.1373412489023	43.2008472714924	17.0263302723183	29.1737996650548	31.5197978391624	23.1262423676093	18.9202412156377	22.9995441888784	30.2009778301474	16.5403323187833
VITMroCarlos_v1.3.g02976	1.743	-0.153	178.376	1.09668863839032E-40	1.26301047754065E-39	0	1.21284241828835	2.12085031927357	0	0.775768369138302	0	0.82356176316945	0	0	0	0	0	1.32218422604854	0	0	0	4.24341007851787	2.19045522129786	0	1.86633469380355	3.44800135245372	3.56544367906333	6.39274864350222	0	1.67028014547408	25.1819046900494	27.8818305843661	44.3801112404031	26.7966782025687	22.624512752592	15.5435462196024	35.2075551305823	32.3429250772191	25.082647768608	34.1373412489023	43.2008472714924	17.0263302723183	29.1737996650548	31.5197978391624	23.1262423676093	18.9202412156377	22.9995441888784	30.2009778301474	16.5403323187833
VITMroCarlos_v1.3.g02979	2.015	1.931	183.818	7.10949164724783E-42	8.41422874706553E-41	12.9186434916252	15.7669514377486	12.7251019156414	16.2121445172663	104.728729833671	10.7373776927094	10.7063029212029	11.947287330397	22.953181780342	142.945055846445	19.1475242729461	24.2687418382796	22.4771318428252	146.873208749543	11.6880850440651	9.71761612996205	9.90129018320836	19.7140969916807	17.2246432710166	15.8638448973302	18.9640074384955	3.56544367906333	72.8773345359253	1.22182002288662	5.01084043642224	44.552600605472	34.3160991807583	52.2540019443455	43.9167781653209	61.0176253024452	26.4240285733242	34.3273662523177	58.5669183830724	61.4929429165875	68.9858771071567	58.9102462793078	51.8897684489702	37.0586103853399	35.6056975590539	42.1713831409346	54.7335549452375	45.3419585437888	44.196552922167	51.196266700996
VITMroCarlos_v1.3.g03040	1.287	-0.013	51.195	8.361912872736E-13	3.28609482445145E-12	5.53656149641078	12.1284241828835	8.4834012770943	9.11933129096229	15.515367382766	15.0323287697932	28.0010999477613	16.7262022625558	17.2148863352565	8.93406599040283	14.8925188789581	33.9762385735915	18.5105791646796	22.2535164772034	18.7009360705041	11.6611393559545	25.4604604711072	24.0950074342765	28.7077387850277	7.46533877521421	9.48200371924773	13.0732934898989	7.67129837220266	36.6546006865986	6.68112058189633	10.3310378215587	15.0132933915818	16.4635896536979	11.1652825844036	14.3974172061949	14.7663689086223	11.4424554174392	8.7413311019511	10.5185297094163	9.95672453092983	5.4982896527354	7.29699868813643	14.1926592965132	6.42069955982938	10.8829375847573	8.78439770726034	12.4854668453911	15.4687935227584	11.8145230848452
VITMroCarlos_v1.3.g03040	1.287	-0.013	51.195	8.361912872736E-13	3.28609482445145E-12	5.53656149641078	12.1284241828835	8.4834012770943	9.11933129096229	15.515367382766	15.0323287697932	28.0010999477613	16.7262022625558	17.2148863352565	8.93406599040283	14.8925188789581	33.9762385735915	18.5105791646796	22.2535164772034	18.7009360705041	11.6611393559545	25.4604604711072	24.0950074342765	28.7077387850277	7.46533877521421	9.48200371924773	13.0732934898989	7.67129837220266	36.6546006865986	6.68112058189633	10.3310378215587	15.0132933915818	16.4635896536979	11.1652825844036	14.3974172061949	14.7663689086223	11.4424554174392	8.7413311019511	10.5185297094163	9.95672453092983	5.4982896527354	7.29699868813643	14.1926592965132	6.42069955982938	10.8829375847573	8.78439770726034	12.4854668453911	15.4687935227584	11.8145230848452
VITMroCarlos_v1.3.g03084	-5.186	1.895	1068.84	1.95661342043207E-234	1.659579262382E-232	222.385220105833	183.139205161541	204.6620558099	265.473866470235	251.34895160081	220.116242700543	171.300846739246	228.193188010582	201.796723152174	214.417583769668	173.391469805012	137.846453641428	227.415686880349	211.408406533432	254.800253960618	136.046625819469	83.4537315441848	97.4752573477548	114.830955140111	95.1830693839812	112.922044292859	111.717235277318	95.8912296525332	86.7492216249499	130.281851346978	83.9396823001647	77.9261418896387	100.213154413813	135.472095357431	111.751381171894	170.979008415627	132.908520617948	142.483696961803	112.467356123759	103.834412965411	69.9068255847786	83.5100960975614	94.617728643421	98.6452932373787	90.4644186732952	146.631869421192	130.111707125655	126.696785043545	108.693612380576
VITMroCarlos_v1.3.g03141	-1.302	0.6	185.818	2.60180189853458E-42	3.11298689254338E-41	20.3007254868395	18.1926362743253	18.0272277138254	18.2386625819246	12.4122939062128	9.66363992343849	13.1769882107112	22.6998459277543	18.1712689094374	10.0508242392032	10.6375134849701	19.4149934706237	13.2218422604854	27.8168955965043	14.0257020528781	27.2093251638937	11.315760209381	14.2379589384361	6.88985730840665	22.3960163256426	24.9980098052895	13.0732934898989	14.0640470157049	26.8800405035056	40.086723491378	63.9232965208947	61.483011032192	71.5808245812953	74.4352172293575	87.7556858282358	84.7123268968333	84.4981323133975	76.0495805869746	89.8120613650159	80.3649908567908	54.1974265769632	65.6729881932279	82.7905125629934	72.3787950380767	70.7390943009225	76.3566877631091	78.1984502421866	59.6653464449254	71.6747733813945
VITMroCarlos_v1.3.g03200	-2.582	0.474	200.114	1.97256020878158E-45	2.53038069024797E-44	5.53656149641078	4.85136967315341	6.36255095782072	25.3314758082286	4.65461021482981	5.36868884635472	4.11780881584725	7.16837239823819	8.60744316762826	1.11675824880035	6.38250809098204	6.7952477147183	6.6109211302427	1.11267582386017	1.16880850440651	1.94352322599241	4.24341007851787	2.19045522129786	1.14830955140111	7.46533877521421	1.72400067622686	1.18848122635444	1.27854972870044	2.44364004577324	1.67028014547408	48.4267397885566	25.7370743855687	19.3268226369497	43.1724259930274	60.3320340069121	70.7231352991911	42.2490661566988	39.33598995878	34.7920598080692	46.9388442172406	40.0589674699293	40.538881600758	28.3853185930263	33.8545976791004	43.5317503390293	55.409277845796	47.3133480456927	50.826035860492	78.7634872323016
VITMroCarlos_v1.3.g03200	-2.582	0.474	200.114	1.97256020878158E-45	2.53038069024797E-44	5.53656149641078	4.85136967315341	6.36255095782072	25.3314758082286	4.65461021482981	5.36868884635472	4.11780881584725	7.16837239823819	8.60744316762826	1.11675824880035	6.38250809098204	6.7952477147183	6.6109211302427	1.11267582386017	1.16880850440651	1.94352322599241	4.24341007851787	2.19045522129786	1.14830955140111	7.46533877521421	1.72400067622686	1.18848122635444	1.27854972870044	2.44364004577324	1.67028014547408	48.4267397885566	25.7370743855687	19.3268226369497	43.1724259930274	60.3320340069121	70.7231352991911	42.2490661566988	39.33598995878	34.7920598080692	46.9388442172406	40.0589674699293	40.538881600758	28.3853185930263	33.8545976791004	43.5317503390293	55.409277845796	47.3133480456927	50.826035860492	78.7634872323016
VITMroCarlos_v1.3.g03200	-2.582	0.474	200.114	1.97256020878158E-45	2.53038069024797E-44	5.53656149641078	4.85136967315341	6.36255095782072	25.3314758082286	4.65461021482981	5.36868884635472	4.11780881584725	7.16837239823819	8.60744316762826	1.11675824880035	6.38250809098204	6.7952477147183	6.6109211302427	1.11267582386017	1.16880850440651	1.94352322599241	4.24341007851787	2.19045522129786	1.14830955140111	7.46533877521421	1.72400067622686	1.18848122635444	1.27854972870044	2.44364004577324	1.67028014547408	48.4267397885566	25.7370743855687	19.3268226369497	43.1724259930274	60.3320340069121	70.7231352991911	42.2490661566988	39.33598995878	34.7920598080692	46.9388442172406	40.0589674699293	40.538881600758	28.3853185930263	33.8545976791004	43.5317503390293	55.409277845796	47.3133480456927	50.826035860492	78.7634872323016
VITMroCarlos_v1.3.g03204	-1.075	0.816	82.886	8.69260941085223E-20	4.9850350102997E-19	12.9186434916252	14.5541090194602	27.5710541505565	30.3977709698743	41.11572356433	40.8020352322959	53.5315146060143	23.894574660794	37.2989203930558	50.2541211960159	47.8688106823653	43.6837353089034	59.4982901721843	34.4929505396653	38.5706806454147	25.9136430132321	57.9932710730776	40.5234215940104	64.3053348784621	96.1162367308829	133.610052407582	102.209385466482	80.5486329081279	81.8619415334034	86.8545675646522	30.3474236008288	24.3072369197038	17.8952061453238	40.9393694761466	63.7599904845776	31.0870924392049	57.2122770871962	66.4341163748284	38.0285304878896	54.7619849201141	53.4119566265724	45.4035473928489	18.9235457286842	36.7730974790228	17.6847735752306	39.1919282323923	60.4559447250518	60.4019556602949	73.2500431260405
VITMroCarlos_v1.3.g03224	-2.6	0.668	287.652	1.61475326587718E-64	2.96041441918614E-63	0.922760249401797	2.4256848365767	3.18127547891036	6.07955419397486	2.3273051074149	3.22121330781283	7.41205586852505	7.16837239823819	6.69467801926643	5.58379124400177	6.38250809098204	5.82449804118711	5.28873690419416	6.67605494316103	7.01285102643903	5.18272860264643	2.82894005234525	5.47613805324465	3.44492865420333	3.7326693876071	2.58600101434029	5.94240613177222	0	6.10910011443309	0	110.412966717909	70.0620358273816	55.8330431734103	104.953656293394	109.694607285295	80.0492630309526	87.1386989481912	77.7978468073648	109.230885443938	76.8090178100301	79.3324649894679	53.5113237130005	86.7329179231359	86.9712940376889	89.7842350742478	102.70988088489	106.455033102809	97.2324164287673	100.817263657346
VITMroCarlos_v1.3.g03224	-2.6	0.668	287.652	1.61475326587718E-64	2.96041441918614E-63	0.922760249401797	2.4256848365767	3.18127547891036	6.07955419397486	2.3273051074149	3.22121330781283	7.41205586852505	7.16837239823819	6.69467801926643	5.58379124400177	6.38250809098204	5.82449804118711	5.28873690419416	6.67605494316103	7.01285102643903	5.18272860264643	2.82894005234525	5.47613805324465	3.44492865420333	3.7326693876071	2.58600101434029	5.94240613177222	0	6.10910011443309	0	110.412966717909	70.0620358273816	55.8330431734103	104.953656293394	109.694607285295	80.0492630309526	87.1386989481912	77.7978468073648	109.230885443938	76.8090178100301	79.3324649894679	53.5113237130005	86.7329179231359	86.9712940376889	89.7842350742478	102.70988088489	106.455033102809	97.2324164287673	100.817263657346
VITMroCarlos_v1.3.g03230	1.753	0.602	185.195	3.55777357769876E-42	4.24130867095857E-41	0	1.21284241828835	0	1.01325903232914	1.5515367382766	0	0.82356176316945	1.1947287330397	0.956382574180918	0	0	0	1.32218422604854	1.11267582386017	0	0	2.82894005234525	1.09522761064893	1.14830955140111	0.933167346901776	0	0	0	0	3.34056029094816	61.9862269293524	46.4697176406102	43.6643029945901	26.7966782025687	25.3668779347244	27.9783831952844	58.0924659654608	47.2031879505359	48.5470601973059	34.8485358582544	29.0623881644585	38.9173263367277	49.674307537796	28.60129803924	72.0994614990172	27.0289160223395	24.9709336907823	33.1474146916252	55.9220759349341
VITMroCarlos_v1.3.g03233	2.365	1.45	900.351	8.23093287450923E-198	5.55955253219426E-196	1.84552049880359	2.4256848365767	0	2.02651806465829	0	1.07373776927094	0.82356176316945	0	2.86914772254275	1.11675824880035	1.06375134849701	2.91224902059356	0	2.22535164772034	3.50642551321952	0	1.41447002617262	1.09522761064893	3.44492865420333	2.79950204070533	0.86200033811343	0	1.27854972870044	1.22182002288662	0	92.9793403940286	74.3515482249764	68.0017833522305	81.8787389522933	74.0438599175739	75.3861991650719	114.424554174392	125.001034757901	95.4758850547016	147.928478745243	102.1110935508	118.373534274213	78.0596261308223	93.9756935575028	81.6220318856799	89.8711457742789	72.9414115704429	91.3395427058118	84.2769313385627
VITMroCarlos_v1.3.g03236	1.419	2.974	427.84	4.797876486455E-95	1.32726260778531E-93	13.841403741027	6.06421209144176	7.42297611745751	11.1458493556206	5.43037858396811	7.51616438489661	11.5298646843723	5.97364366519849	8.60744316762826	6.70054949280212	7.44625943947905	3.88299869412474	25.1215002949223	12.2394340624619	4.67523401762602	3.88704645198482	18.3881103402441	4.38091044259572	9.18647641120887	11.1980081628213	14.6540057479283	17.8272183953167	12.7854972870044	8.55274016020633	11.6919610183186	185.31299092421	109.382566138667	120.255785296576	262.011964647338	296.861030965829	282.892541196765	426.011417080046	333.918848094532	351.157068760513	349.907747801248	316.544390007481	351.877492294579	121.42608509239	119.65849179682	136.716903408514	272.992051825629	233.281091058624	232.031902841377	342.621169460512
VITMroCarlos_v1.3.g03242	1.347	-1.048	85.616	2.18494113492513E-20	1.29503830280291E-19	0	1.21284241828835	0	1.01325903232914	0	1.07373776927094	1.6471235263389	1.1947287330397	0.956382574180918	0	1.06375134849701	1.94149934706237	3.96655267814562	3.33802747158051	2.33761700881301	1.94352322599241	0	1.09522761064893	3.44492865420333	0.933167346901776	0	0	2.55709945740089	0	0	10.3310378215587	10.0088622610545	4.29484947487772	11.9096347566972	8.9126868419302	10.8804823537217	10.5622665391747	17.4826622039022	9.70941203946118	32.714952030198	32.9897379164124	12.9724421122426	9.4617728643421	7.58809947979836	5.44146879237866	12.8387351106113	9.85694750951931	18.4152303842362	14.9650625741373
VITMroCarlos_v1.3.g03243	1.347	-1.048	85.616	2.18494113492513E-20	1.29503830280291E-19	0	1.21284241828835	0	1.01325903232914	0	1.07373776927094	1.6471235263389	1.1947287330397	0.956382574180918	0	1.06375134849701	1.94149934706237	3.96655267814562	3.33802747158051	2.33761700881301	1.94352322599241	0	1.09522761064893	3.44492865420333	0.933167346901776	0	0	2.55709945740089	0	0	10.3310378215587	10.0088622610545	4.29484947487772	11.9096347566972	8.9126868419302	10.8804823537217	10.5622665391747	17.4826622039022	9.70941203946118	32.714952030198	32.9897379164124	12.9724421122426	9.4617728643421	7.58809947979836	5.44146879237866	12.8387351106113	9.85694750951931	18.4152303842362	14.9650625741373
VITMroCarlos_v1.3.g03251	-3.081	1.7	597.046	7.35091083195313E-132	2.97228541132549E-130	228.844541851646	232.865744311364	251.320762833919	302.964450666414	297.11928537997	312.457690857845	284.12880829346	284.345438463448	281.17647680919	275.839287453687	311.679145109623	282.488154997575	338.479161868426	332.690071334191	349.473742817545	340.116564548672	277.236125129834	315.425551866892	306.598650224096	547.769232631343	541.336212335234	480.146415447195	386.122018067534	436.189748170523	387.504993749987	15.4965567323381	10.0088622610545	9.30550719556839	14.1426912735779	13.0262346151287	13.2120142866621	16.7235886870266	16.6085290937071	17.8005887390122	17.0686706244511	23.5640985117231	16.2155526403032	3.15392428811403	5.8369995998449	12.243304782852	10.1358435083773	7.88555800761545	14.732184307389	7.87634872323016
VITMroCarlos_v1.3.g03251	-3.081	1.7	597.046	7.35091083195313E-132	2.97228541132549E-130	228.844541851646	232.865744311364	251.320762833919	302.964450666414	297.11928537997	312.457690857845	284.12880829346	284.345438463448	281.17647680919	275.839287453687	311.679145109623	282.488154997575	338.479161868426	332.690071334191	349.473742817545	340.116564548672	277.236125129834	315.425551866892	306.598650224096	547.769232631343	541.336212335234	480.146415447195	386.122018067534	436.189748170523	387.504993749987	15.4965567323381	10.0088622610545	9.30550719556839	14.1426912735779	13.0262346151287	13.2120142866621	16.7235886870266	16.6085290937071	17.8005887390122	17.0686706244511	23.5640985117231	16.2155526403032	3.15392428811403	5.8369995998449	12.243304782852	10.1358435083773	7.88555800761545	14.732184307389	7.87634872323016
VITMroCarlos_v1.3.g03266	1.458	-0.599	78.727	7.13076226087282E-19	3.91006334115146E-18	0.922760249401797	0	4.24170063854715	0	0	1.07373776927094	0.82356176316945	1.1947287330397	0.956382574180918	3.35027474640106	1.06375134849701	0.970749673531186	2.64436845209708	2.22535164772034	1.16880850440651	11.6611393559545	1.41447002617262	0	0	0	0	2.37696245270889	0	0	0	14.2051770046433	10.0088622610545	23.6216721118274	19.353156479633	20.5677388659928	34.1958016831254	14.9632109304975	24.4757270854631	14.5641180591918	34.1373412489023	36.1316177179755	13.7832197442577	23.6544321608553	21.5968985194261	18.364957174278	19.5959641161961	21.0281546869745	28.7277593994085	13.3897928294913
VITMroCarlos_v1.3.g03270	3.93	-0.249	1435.392	4.28310574528909e-314	5.3569674696494e-312	3.69104099760719	1.21284241828835	3.18127547891036	3.03977709698743	0	4.29495107708378	4.11780881584725	0	0.956382574180918	4.46703299520142	1.06375134849701	5.82449804118711	1.32218422604854	6.67605494316103	3.50642551321952	3.23920537665402	2.82894005234525	6.57136566389358	2.29661910280222	2.79950204070533	3.44800135245372	1.18848122635444	5.11419891480177	1.22182002288662	5.01084043642224	2.58275945538968	5.00443113052726	2.86323298325181	5.21046520605503	5.48473036426474	8.54895042078135	3.52075551305823	6.99306488156088	8.09117669955098	2.84477843740852	4.71281970234463	7.29699868813643	2.36544321608553	2.91849979992245	2.72073439618933	2.70289160223395	0.657129833967954	6.62948293832505	13.3897928294913
VITMroCarlos_v1.3.g03276	-1.286	-0.141	65.582	5.57449577366568E-16	2.6629291430861E-15	0	4.85136967315341	7.42297611745751	4.05303612931657	4.65461021482981	7.51616438489661	6.5884941053556	2.3894574660794	4.78191287090459	4.46703299520142	5.31875674248504	19.4149934706237	22.4771318428252	5.56337911930085	32.7266381233821	7.12625182863884	39.6051607328335	47.094787257904	9.18647641120887	26.1286857132497	31.0320121720835	11.8848122635444	46.027790233216	43.9855208239183	43.4272837823261	12.9137972769484	17.1580495903792	5.72646596650362	22.3305651688073	21.9389214570589	10.8804823537217	39.6084995219051	48.9514541709262	50.9744132071712	35.5597304676065	56.5538364281355	51.078990816955	7.88481072028508	13.4250990796433	7.48201958952065	14.8659038122867	6.57129833967954	16.2054027381279	33.8682995098897
VITMroCarlos_v1.3.g03278	2.183	1.549	214.85	1.20167588039153E-48	1.64899427994035E-47	0	0	1.06042515963679	0	0.775768369138302	0	0	0	0	0	0	0	0	0	0	0	0	1.09522761064893	0	0	1.72400067622686	0	0	0	0	116.869865356383	147.98817771702	182.531102682303	42.4280738207338	91.8692336014343	78.4949084089924	84.4981323133975	90.0357103500964	88.1938260251057	105.256802184115	98.1837437988464	93.2394276817433	114.329755444134	79.3831945578906	163.24406377136	73.6537961608752	55.1989060533082	66.2948293832505	101.604898529669
VITMroCarlos_v1.3.g03279	1.88	-0.535	212.019	4.98181308130016E-48	6.75462456227547E-47	0	0	0	1.01325903232914	0	1.07373776927094	0	1.1947287330397	0.956382574180918	0	0	0	1.32218422604854	0	1.16880850440651	4.53488752731562	0	2.19045522129786	1.14830955140111	1.86633469380355	0.86200033811343	1.18848122635444	1.27854972870044	0	1.67028014547408	12.9137972769484	16.4431308574467	10.0213154413813	18.6088043073394	14.3974172061949	20.9837873964633	20.2443442000848	23.601593975268	35.6011774780243	24.1806167179724	28.2769182140678	34.8634381766519	13.4041782244846	13.4250990796433	20.40550797142	12.1630122100528	19.0567651850707	22.0982764610835	19.6908718080754
VITMroCarlos_v1.3.g03279	1.88	-0.535	212.019	4.98181308130016E-48	6.75462456227547E-47	0	0	0	1.01325903232914	0	1.07373776927094	0	1.1947287330397	0.956382574180918	0	0	0	1.32218422604854	0	1.16880850440651	4.53488752731562	0	2.19045522129786	1.14830955140111	1.86633469380355	0.86200033811343	1.18848122635444	1.27854972870044	0	1.67028014547408	12.9137972769484	16.4431308574467	10.0213154413813	18.6088043073394	14.3974172061949	20.9837873964633	20.2443442000848	23.601593975268	35.6011774780243	24.1806167179724	28.2769182140678	34.8634381766519	13.4041782244846	13.4250990796433	20.40550797142	12.1630122100528	19.0567651850707	22.0982764610835	19.6908718080754
VITMroCarlos_v1.3.g03295	-5.358	1.324	52.707	3.87165854818635E-13	1.5580060718039E-12	3.69104099760719	1.21284241828835	4.24170063854715	2.02651806465829	5.43037858396811	1.07373776927094	4.11780881584725	1.1947287330397	3.82553029672367	2.23351649760071	3.19125404549102	3.88299869412474	2.64436845209708	3.33802747158051	7.01285102643903	2.59136430132321	2.82894005234525	9.85704849584037	12.6314050654122	0.933167346901776	3.44800135245372	5.94240613177222	0	1.22182002288662	0	150.445738276449	103.663216275207	141.014224425152	153.336547492476	159.74277185921	229.267306739136	135.549087252742	124.126901647706	138.359121562322	261.008421632232	263.132433380908	197.018964579684	93.8292475713925	138.920590476309	87.7436842771058	187.85096635526	176.110795503412	190.045177565318	116.569961103806
VITMroCarlos_v1.3.g03300	-2.954	-0.449	137.835	7.91963791131979E-32	7.12043716809096E-31	23.9917664844467	69.1320178424361	38.1753057469243	4.05303612931657	19.3942092284575	10.7373776927094	9.8827411580334	15.5314735295161	38.2553029672367	32.3859892152103	42.5500539398803	28.1517405324044	50.2430005898445	20.0281648294831	2.33761700881301	11.6611393559545	25.4604604711072	9.85704849584037	2.29661910280222	35.4603591822675	54.3060213011461	19.0156996216711	14.0640470157049	12.2182002288662	20.043361745689	13.5594871407958	14.2983746586493	15.747781407885	12.6539869289908	19.1965562749266	23.3153193294037	30.8066107392595	29.7205257466337	16.182353399102	36.2709250769587	36.1316177179755	40.538881600758	19.7120268007127	16.9272988395502	12.243304782852	18.2445183150792	20.3710248530066	22.8348856764529	29.1424902759516
VITMroCarlos_v1.3.g03303	1.678	2.911	380.868	8.05495060452912E-85	1.98131647494905E-83	1.84552049880359	4.85136967315341	2.12085031927357	1.01325903232914	5.43037858396811	1.07373776927094	0	8.36310113127789	2.86914772254275	1.11675824880035	4.25500539398803	5.82449804118711	0	0	1.16880850440651	1.29568215066161	4.24341007851787	0	0	2.79950204070533	0.86200033811343	1.18848122635444	0	0	0	368.04322239303	448.968964281588	346.451190973469	420.55897734587	353.079517199542	446.09977650259	286.941574314246	279.722595262435	285.61853749415	140.10533804237	146.882880723074	149.183084290789	376.893952429627	327.455677551299	361.177491094133	452.734343374187	417.934574403619	381.563573561375	292.212537631839
VITMroCarlos_v1.3.g03308	2.168	-1.065	93.041	5.12214494849409E-22	3.25630739704286E-21	0	1.21284241828835	0	1.01325903232914	0	0	0	2.3894574660794	0	0	0	0	1.32218422604854	0	0	0	0	1.09522761064893	0	0.933167346901776	0	0	0	0	0	4.51982904693195	7.14918732932465	3.57904122906476	31.2627912363302	26.0524692302575	7.77177310980122	6.1613221478519	9.61546421214621	16.9914710690571	17.7798652338033	46.3427270730555	49.4574355529247	4.73088643217105	15.7598989195812	42.1713831409346	7.43295190614336	7.88555800761545	4.4196552922167	11.8145230848452
VITMroCarlos_v1.3.g03320	-8.911	2.284	474.619	3.16718385859554E-105	9.76862758141739E-104	33.2193689784647	338.38303470245	120.888468198594	250.274980985298	260.658172030469	97.7101370036559	89.7682321854701	194.740783485471	216.142461764887	48.0206046984152	89.3551132737486	47.5667340030281	107.096922309932	191.380241703949	61.9468507335448	150.299129476746	63.651151177768	22.9997798236275	102.199550074699	103.581575506097	162.056063565325	35.6544367906333	44.7492405045155	262.691304920623	312.342387203653	103.956068079435	27.8818305843661	284.891681833555	343.890703599632	340.738873879947	170.979008415627	110.903798661334	290.212192584777	401.322364297729	122.325472808566	374.669166336398	122.427422434289	55.9821561140241	67.1254953982163	97.2662546637685	307.453919754112	281.908698772252	203.304143441968	91.3656451894699
VITMroCarlos_v1.3.g03325	-1.724	-1.195	105.176	1.11771566643276E-24	7.91165787196542E-24	9.22760249401797	4.85136967315341	11.6646767560047	11.1458493556206	14.7395990136277	18.253542077606	10.7063029212029	5.97364366519849	5.73829544508551	6.70054949280212	12.7650161819641	4.85374836765593	7.93310535629124	6.67605494316103	23.3761700881301	3.88704645198482	14.1447002617262	12.0475037171382	18.3729528224177	13.9975102035266	6.89600270490744	19.0156996216711	16.6211464731058	15.883660297526	16.7028014547408	9.68534795771131	6.43426859639219	11.4529319330072	8.18787389522933	16.4541910927942	13.2120142866621	13.2028331739684	21.8533277548778	16.9914710690571	5.68955687481704	11.7820492558616	10.5401092161971	6.30784857622807	8.17179943978285	9.52257038666265	10.1358435083773	12.4854668453911	8.10270136906395	17.3279671911064
VITMroCarlos_v1.3.g03326	-2.641	0.036	152.952	3.92414203895047E-35	3.89733851156463E-34	28.6055677314557	14.5541090194602	9.54382643673109	7.092813226304	30.2549663963938	34.3596086166702	17.2947970265585	34.6471332581512	45.9063635606841	33.5027474640106	29.7850377579162	18.4442437970925	54.2095532679901	5.56337911930085	36.2330636366017	9.71761612996205	31.1183405757977	47.094787257904	64.3053348784621	47.5915346919906	37.0660145388775	21.39266207438	26.8495443027093	21.9927604119591	23.3839220366371	56.820708018573	52.9039862370024	31.4955628157699	33.4958477532109	8.22709554639711	25.646851262344	22.8849108348785	35.8394575179995	28.3191184484284	21.3358382805639	36.9170876683662	38.1065487047125	44.943421105625	35.0219975990694	23.8064259666566	16.8930725139622	13.799726513327	27.9911501840391	22.0537764250445
VITMroCarlos_v1.3.g03327	-4.526	-0.732	205.206	1.52699590174853E-46	2.00499724341243E-45	11.9958832422234	4.85136967315341	13.7855270752782	22.2916987112411	11.6365255370745	9.66363992343849	19.7654823160668	23.894574660794	29.6478597996085	15.634615483205	14.8925188789581	30.0932398794668	11.8996580344369	15.5774615340424	12.8568935484716	24.6179608625705	19.8025803664167	21.9045522129786	17.2246432710166	18.6633469380355	18.102007100382	13.0732934898989	25.5709945740089	13.4400202517528	16.7028014547408	11.6224175492536	14.2983746586493	20.0426308827627	19.353156479633	15.083008501728	13.2120142866621	13.2028331739684	17.4826622039022	11.3276473793714	12.0903083589862	14.1384591070339	11.3508868482122	13.4041782244846	9.92289931973632	10.20275398571	18.9202412156377	17.0853756831668	15.4687935227584	12.6021579571683
VITMroCarlos_v1.3.g03373	-1.077	1.013	41.593	1.12369647207623E-10	3.84692052496799E-10	354.33993577029	104.304447972798	101.800815325132	42.556879357824	26.3761245507023	37.580821924483	30.4717852372697	32.2576757920719	55.4701893024932	43.5535717032138	36.1675458488982	35.9177379206539	15.8662107125825	30.0422472442246	26.8825956013496	51.8272860264643	29.7038705496251	22.9997798236275	18.3729528224177	72.7870530583385	121.542047673994	76.0627984866844	46.027790233216	9.77456018309295	18.3730816002149	84.5853721640121	55.0487424357998	67.2859751064176	87.0892041583483	342.795647766546	82.380794963893	50.1707660610798	56.8186521626822	46.1197071874406	48.3612334359449	47.913666973837	213.234517219987	50.4627886098245	61.8721957583559	72.0994614990172	77.7081335642261	82.7983590799622	58.928737229556	53.5591713179651
VITMroCarlos_v1.3.g03375	-2.004	-1.092	62.701	2.40535284676069E-15	1.10866333506926E-14	20.3007254868395	6.06421209144176	12.7251019156414	10.1325903232914	6.20614695310641	6.44242661562566	14.0005499738807	3.58418619911909	8.60744316762826	4.46703299520142	10.6375134849701	9.70749673531186	2.64436845209708	24.4788681249238	10.5192765396585	25.9136430132321	14.1447002617262	4.38091044259572	25.2628101308244	11.1980081628213	6.03400236679401	2.37696245270889	2.55709945740089	4.88728009154647	6.68112058189633	8.39396823001647	27.8818305843661	7.15808245812953	14.1426912735779	4.79913906873164	13.9891915976422	14.9632109304975	13.1119966529267	18.6097064089673	34.1373412489023	40.0589674699293	37.2957710726973	12.6156971524561	19.2620986794882	6.80183599047332	6.75722900558488	18.3996353511027	5.15626450758615	4.7258092339381
VITMroCarlos_v1.3.g03461	-1.506	-0.479	36.516	1.51407966199828E-09	4.7757094874122E-09	15.6869242398306	13.3412666011719	12.7251019156414	44.5833974224823	10.8607571679362	12.8848532312513	3.2942470526778	11.947287330397	29.6478597996085	5.58379124400177	18.0837729244491	11.6489960823742	5.28873690419416	10.0140824147415	40.9082976542277	26.5614840885629	4.24341007851787	8.76182088519144	8.03816685980776	18.6633469380355	49.9960196105789	17.8272183953167	21.7353453879075	13.4400202517528	21.7136418911631	30.9931134646762	36.4608553795557	36.5062205364606	49.127243371376	36.3363386632539	27.2012058843043	24.6452885914076	9.61546421214621	25.8917654385631	7.11194609352131	32.9897379164124	10.5401092161971	33.1162050251974	19.8457986394726	59.8561567161652	20.2716870167546	57.82742538918	16.9420119534973	7.87634872323016
VITMroCarlos_v1.3.g03504	1.57	0.776	227.779	1.81885153201187E-51	2.6499032907401E-50	2.76828074820539	3.63852725486506	5.30212579818394	5.06629516164572	0	0	1.6471235263389	1.1947287330397	0.956382574180918	0	2.12750269699401	0	0	0	0	1.29568215066161	2.82894005234525	1.09522761064893	2.29661910280222	2.79950204070533	0	2.37696245270889	1.27854972870044	0	0	67.7974357039792	53.6189049699349	50.1065772069067	66.9916955064218	53.4761210515812	46.6306386588073	62.4934103567836	64.6858501544382	68.7750019461834	87.4769369503121	65.194005882434	61.6191000331521	44.1549400335965	32.6871977591314	48.9732191314079	62.1665068513809	59.1416850571159	74.3975307523144	69.3118687644254
VITMroCarlos_v1.3.g03519	1.425	0.966	110.606	7.21827391733262E-26	5.35331133713334E-25	0	0	2.12085031927357	2.02651806465829	0.775768369138302	3.22121330781283	4.11780881584725	1.1947287330397	0.956382574180918	1.11675824880035	4.25500539398803	1.94149934706237	0	4.45070329544068	2.33761700881301	2.59136430132321	2.82894005234525	1.09522761064893	2.29661910280222	105.447910199901	9.48200371924773	3.56544367906333	1.27854972870044	4.88728009154647	5.01084043642224	32.9301830562185	79.3559793555036	73.7282493187341	77.4126259185318	53.4761210515812	95.592809250555	116.184931930922	105.770106333608	99.5214734044771	96.0112722625376	84.8307546422033	111.076535586077	29.1737996650548	67.7091953582008	70.7390943009225	72.9780732603167	27.5994530266541	35.3572423377336	51.9839015733191
VITMroCarlos_v1.3.g03565	2.02	0.658	183.183	9.78161969837683E-42	1.15489627454796E-40	101.503627434198	94.6017086264915	102.861240484768	87.1402767803063	67.4918481150322	75.1616438489661	111.180838027876	91.9941124440568	74.5978407861116	103.858517138433	81.9088538342696	50.4789830236217	99.1638169536405	110.154906562157	68.9597017599838	87.4585451696585	89.1116116488753	90.9038916838612	74.6401208410721	101.715240812294	111.198043616632	97.4554605610644	93.3341301951323	125.847462357322	105.227649164867	0.645689863847421	0	0	0	0	0	0	0	0	0	0	0	0	0	0	0	0	0	0
VITMroCarlos_v1.3.g03625	-1.089	-0.531	64.826	8.17934310071442E-16	3.87341040115174E-15	20.3007254868395	38.8109573852273	58.3233837800233	16.2121445172663	23.273051074149	16.1060665390642	18.1183587897279	16.7262022625558	12.4329734643519	12.2843407368039	13.8287675304611	6.7952477147183	21.1549476167766	21.1408406533433	12.8568935484716	10.3654572052929	12.7302302355536	22.9997798236275	16.0763337196155	25.195518366348	38.7900152151043	29.7120306588611	40.9135913184142	36.6546006865986	33.4056029094816	18.0793161877278	16.4431308574467	12.1687401788202	9.67657823981648	19.8821475704597	13.2120142866621	20.2443442000848	14.8602628733169	23.4644124286979	18.4910598431554	14.1384591070339	22.7017736964245	5.51936750419956	9.92289931973632	16.324406377136	15.5416267128452	11.1712071774552	12.5223566612806	16.5403323187833
VITMroCarlos_v1.3.g03670	-6.092	1.875	1751.381	0	0	133.800236163261	154.030987122621	145.27824687024	121.591083879497	103.952961464532	123.479843466159	105.41590568569	137.393804299565	139.631855830414	147.412088841647	134.032669910623	107.753213761962	112.385659214126	87.9013900849535	114.543233431838	244.236085399713	79.2103214656669	119.379809560733	118.275883794314	51.3242040795977	83.6140327970027	77.2512797130388	115.06947558304	85.5274016020633	71.8220462553855	192.415579426531	130.115209393709	141.014224425152	133.983391012844	174.140189065405	198.180214299931	170.756642383324	187.938618691949	185.287946419718	111.657553668284	110.751263005099	114.319646114137	147.445960469331	131.33249099651	146.239473795176	120.954399199969	185.310613178963	169.420119534973	124.446309827037
VITMroCarlos_v1.3.g03671	-6.003	0.99	807.602	1.19996630831922E-177	6.93139051324037E-176	391.250345746362	420.856319146058	437.955590929993	164.147963237321	316.513494608427	91.2677103880302	97.1802880539951	71.6837239823819	70.7723104893879	51.3708794448163	67.0163349553115	36.8884875941851	54.2095532679901	40.0563296589662	29.2202126101626	60.8970610810955	39.6051607328335	14.2379589384361	27.5594292336266	26.1286857132497	31.0320121720835	55.8586176386588	17.8996962018062	17.1054803204127	15.0325213092667	67.1517458401318	59.3382548333946	76.5914823019859	61.7812303003667	46.6202080962503	64.5057168113502	32.5669884957886	41.0842561791702	27.5100007784733	36.9821196863108	27.491448263677	44.5927697608338	84.3674747070504	57.20259607848	56.4552387209286	75.0052419619921	64.3987237288595	52.2992542912309	36.2312041268587
VITMroCarlos_v1.3.g03679	-1.955	0.945	220.109	8.56053594697974E-50	1.20439151357007E-48	95.9670659377869	97.0273934630682	84.834012770943	92.206571941952	58.1826276853726	103.078825850011	108.710152738367	93.1888411770965	109.027613456625	89.3406599040283	113.82139428918	129.109706579648	116.352211892272	133.521098863221	106.361573900992	68.0233129097344	203.683683768858	191.664831863563	134.35221751393	187.566636727257	143.092056126829	212.738139517445	209.682155506873	131.956562471755	163.68745425646	31.6388033285236	12.8685371927844	38.6536452738994	34.984552097798	41.1354777319855	49.7393479027278	26.4056663479367	34.9653244078044	19.4188240789224	24.8918113273246	31.4187980156308	38.9173263367277	15.7696214405702	15.7598989195812	44.2119339380766	42.5705427351847	30.2279723625259	30.2009778301474	44.1075528500889
VITMroCarlos_v1.3.g03791	-1.419	-0.282	34.867	3.529902974045E-09	1.08262828434005E-08	0.922760249401797	2.4256848365767	5.30212579818394	23.3049577435703	17.8426724901809	37.580821924483	23.8832911319141	9.55782986431759	4.78191287090459	5.58379124400177	3.19125404549102	12.6197457559054	19.8327633907281	3.33802747158051	5.84404252203253	7.77409290396964	7.07235013086312	4.38091044259572	6.88985730840665	22.3960163256426	38.7900152151043	46.3507678278233	39.6350415897137	28.1018605263922	61.800365382541	5.81120877462679	8.57902479518958	6.44227421231657	8.18787389522933	6.85591295533092	7.77177310980122	29.9264218609949	4.37066555097555	57.447354566812	24.8918113273246	44.771787172274	26.7556618565003	5.51936750419956	10.5065992797208	7.48201958952065	7.43295190614336	13.1425966793591	12.5223566612806	11.8145230848452
VITMroCarlos_v1.3.g03796	-1.804	-1.077	41.369	1.26067008500056E-10	4.29690518463758E-10	12.9186434916252	19.4054786926136	10.6042515963679	18.2386625819246	11.6365255370745	38.654559693754	25.530414658253	37.0365907242306	39.2116855414176	33.5027474640106	44.6775566368743	23.2979921647485	46.2764479116989	42.2816813066865	36.2330636366017	16.8438679586009	25.4604604711072	12.0475037171382	33.3009769906322	5.59900408141066	10.3440040573612	16.6387371689622	1.27854972870044	4.88728009154647	0	16.1422465961855	30.0265867831635	17.1793978995109	5.9548173783486	10.9694607285295	4.66306386588073	7.04151102611646	3.49653244078044	7.28205902959589	2.13358382805639	7.06922955351694	3.24311052806064	23.6544321608553	22.7642984393951	17.6847735752306	7.43295190614336	12.4854668453911	10.3125290151723	5.51344410626111
VITMroCarlos_v1.3.g03817	2.38	5.429	2618.696	0	0	1.84552049880359	6.06421209144176	2.12085031927357	11.1458493556206	5.43037858396811	3.22121330781283	4.9413705790167	4.77891493215879	7.65106059344734	7.81730774160248	8.51001078797606	7.76599738824949	11.8996580344369	15.5774615340424	18.7009360705041	7.12625182863884	11.315760209381	13.1427313277872	17.2246432710166	17.7301795911337	26.7220104815163	21.39266207438	10.2283978296035	10.9963802059796	20.043361745689	909.131328297168	855.757723320161	742.293150908032	1267.63174941596	1337.58861758506	1117.58097318942	1503.36260407586	1593.54465988569	1462.07562960886	1499.19823651429	1560.72879142646	1396.1590823301	757.730310219397	656.662454982551	742.760490159687	1158.18905155725	1094.12117355664	984.109911733585	1456.33687892526
VITMroCarlos_v1.3.g03818	2.25	0.194	293.946	6.86830723727394E-66	1.28718618871502E-64	0	0	1.06042515963679	3.03977709698743	0	0	0	1.1947287330397	0.956382574180918	0	0	0	1.32218422604854	0	0	0	0	0	0	0	0	1.18848122635444	0	0	1.67028014547408	36.804322239303	50.759230038205	38.6536452738994	43.1724259930274	39.7642951409193	34.9729789941055	42.2490661566988	24.4757270854631	21.8461770887877	30.5813682021416	29.0623881644585	22.7017736964245	55.1936750419956	37.3567974390073	33.3289963533193	31.0832534256904	39.4277900380773	51.5626450758615	38.5941087438278
VITMroCarlos_v1.3.g03824	-1.159	1.511	184.147	6.0255530420829E-42	7.15431412482546E-41	66.4387379569294	38.8109573852273	30.7523296294668	59.7822829074194	44.9945654100215	61.2030528484438	41.1780881584725	48.9838780546276	54.5138067283123	65.8887366792209	84.0363565312636	63.0987287795271	40.9877110075047	33.3802747158051	61.9468507335448	119.202757860868	56.5788010469049	74.4754775241273	62.0087157756599	60.6558775486155	63.7880250203938	84.3821670711655	107.398177210837	83.0837615562901	63.4706455280151	79.4198532532328	115.101916002127	118.108360559137	101.231895431926	100.096329147831	112.690710092118	94.1802099743076	137.238898300632	99.5214734044771	147.217284135891	168.876039334016	188.911188259532	114.329755444134	101.563793037301	93.1851530694845	120.278676299411	110.397812106616	121.540520535959	115.782326231483
VITMroCarlos_v1.3.g03825	2.228	-0.359	210.556	1.03890763380231E-47	1.3983327235268E-46	11.9958832422234	30.3210604572088	23.3293535120093	34.4508070991909	44.2187970408832	28.9909197703155	67.5320645798949	43.0102343894291	61.2084847475787	74.8228026696237	58.5063241673354	88.3382202913379	78.0088693368639	42.2816813066865	102.855148387772	51.8272860264643	43.8485708113513	74.4754775241273	68.8985730840665	57.8563755079101	49.1340192724655	35.6544367906333	56.2561880628195	65.9782812358774	88.5248477101263	1.93706959154226	0	1.43161649162591	0	0.685591295533092	1.55435462196024	0.880188878264557	3.49653244078044	2.4273530098653	2.84477843740852	0.785469950390771	1.62155526403032	1.57696214405702	0.58369995998449	0.680183599047332	0.675722900558488	2.62851933587182	1.4732184307389	4.7258092339381
VITMroCarlos_v1.3.g03825	2.228	-0.359	210.556	1.03890763380231E-47	1.3983327235268E-46	11.9958832422234	30.3210604572088	23.3293535120093	34.4508070991909	44.2187970408832	28.9909197703155	67.5320645798949	43.0102343894291	61.2084847475787	74.8228026696237	58.5063241673354	88.3382202913379	78.0088693368639	42.2816813066865	102.855148387772	51.8272860264643	43.8485708113513	74.4754775241273	68.8985730840665	57.8563755079101	49.1340192724655	35.6544367906333	56.2561880628195	65.9782812358774	88.5248477101263	1.93706959154226	0	1.43161649162591	0	0.685591295533092	1.55435462196024	0.880188878264557	3.49653244078044	2.4273530098653	2.84477843740852	0.785469950390771	1.62155526403032	1.57696214405702	0.58369995998449	0.680183599047332	0.675722900558488	2.62851933587182	1.4732184307389	4.7258092339381
VITMroCarlos_v1.3.g03837	1.512	1.084	342.245	2.0702939693259E-76	4.49991657530138E-75	11.0731229928216	12.1284241828835	6.36255095782072	5.06629516164572	5.43037858396811	3.22121330781283	0.82356176316945	5.97364366519849	2.86914772254275	1.11675824880035	7.44625943947905	3.88299869412474	1.32218422604854	2.22535164772034	2.33761700881301	0.647841075330803	1.41447002617262	1.09522761064893	1.14830955140111	4.66583673450888	2.58600101434029	1.18848122635444	1.27854972870044	1.22182002288662	3.34056029094816	62.6319167931998	62.1979297651245	67.2859751064176	70.7134563678896	69.9303121443754	64.5057168113502	85.3783211916621	87.413311019511	89.0029436950608	47.6500388265927	63.6230659816525	92.4286500497282	69.3863343385087	82.301694357813	61.8967075133072	67.5722900558488	69.6557624006032	78.8171860445311	86.6398359555318
VITMroCarlos_v1.3.g03838	2.536	-1.091	160.88	7.26752643119197E-37	7.61503648099018E-36	23.9917664844467	10.9155817645952	14.845952234915	22.2916987112411	14.7395990136277	25.7697064625027	21.4126058424057	27.4787608599131	22.953181780342	14.5178572344046	20.2112756214431	18.4442437970925	25.1215002949223	16.6901373579026	22.2073615837236	38.8704645198482	19.8025803664167	22.9997798236275	21.8178814766211	18.6633469380355	83.6140327970027	23.7696245270889	26.8495443027093	24.4364004577324	70.1517661099114	0.645689863847421	0	2.86323298325181	0	0	1.55435462196024	0.880188878264557	1.74826622039022	0.809117669955098	0	0.785469950390771	1.62155526403032	0	1.75109987995347	1.36036719809466	1.35144580111698	1.97138950190386	0	1.57526974464603
VITMroCarlos_v1.3.g03838	2.536	-1.091	160.88	7.26752643119197E-37	7.61503648099018E-36	23.9917664844467	10.9155817645952	14.845952234915	22.2916987112411	14.7395990136277	25.7697064625027	21.4126058424057	27.4787608599131	22.953181780342	14.5178572344046	20.2112756214431	18.4442437970925	25.1215002949223	16.6901373579026	22.2073615837236	38.8704645198482	19.8025803664167	22.9997798236275	21.8178814766211	18.6633469380355	83.6140327970027	23.7696245270889	26.8495443027093	24.4364004577324	70.1517661099114	0.645689863847421	0	2.86323298325181	0	0	1.55435462196024	0.880188878264557	1.74826622039022	0.809117669955098	0	0.785469950390771	1.62155526403032	0	1.75109987995347	1.36036719809466	1.35144580111698	1.97138950190386	0	1.57526974464603
VITMroCarlos_v1.3.g03846	-7.659	1.697	1247.003	3.7179602379955E-273	3.8506327138566E-271	153.178201400698	258.335435095419	234.35396027973	183.399884851575	259.106635292193	235.148571470337	193.537014344821	119.47287330397	154.933977017309	189.84890229606	206.367761608419	131.05120592671	109.741290762029	112.380258209877	167.13961613013	298.6547357275	152.762762826643	135.808223720467	164.208265850359	116.645918362722	207.742081485337	121.225085088153	412.971562370243	221.149424142478	133.622411637927	43.9069107416246	82.930573020166	57.9804679108492	118.351995394678	61.0176253024452	54.4024117686086	86.2585100699266	99.6511745622426	81.7208846654649	126.592640464679	78.5469950390771	94.0502053137585	60.7130425461952	83.469094277782	78.2211138904432	98.6555434815392	111.712071774552	78.0805768291617	59.0726154242262
VITMroCarlos_v1.3.g03864	-2.424	-0.792	127.483	1.45614715213036E-29	1.22244298889169E-28	60.9021764605186	75.1962299338778	55.1421083011129	61.8088009720777	66.7160797458939	33.2858708473993	35.4131558162864	40.6207769233497	42.0808332639604	33.5027474640106	43.6138052883773	51.4497326971528	25.1215002949223	35.6056263635255	40.9082976542277	33.6877359172018	18.3881103402441	7.66659327454251	16.0763337196155	6.53217142831243	8.6200033811343	7.13088735812666	19.1782459305066	6.10910011443309	23.3839220366371	11.6224175492536	25.0221556526363	9.30550719556839	12.6539869289908	19.8821475704597	10.1033050427416	5.28113326958734	8.7413311019511	9.70941203946118	4.97836226546491	4.71281970234463	7.29699868813643	18.1350646566557	20.4294985994571	10.8829375847573	8.10867480670185	19.7138950190386	13.2589658766501	7.87634872323016
VITMroCarlos_v1.3.g03868	1.287	-1.149	53.758	2.26725972187715E-13	9.27292576010085E-13	54.442854714706	63.0678057509943	67.8672102167544	26.3447348405577	27.1518929198406	33.2858708473993	5.76493234218615	9.55782986431759	9.56382574180918	13.4010989856042	6.38250809098204	1.94149934706237	1.32218422604854	3.33802747158051	1.16880850440651	1.29568215066161	7.07235013086312	2.19045522129786	1.14830955140111	2.79950204070533	0.86200033811343	1.18848122635444	6.39274864350222	1.22182002288662	6.68112058189633	9.68534795771131	13.5834559257168	5.72646596650362	2.9774086891743	2.05677388659928	0.777177310980122	1.76037775652911	0	0.809117669955098	0	0	0.810777632015159	12.6156971524561	9.33919935975183	12.243304782852	2.70289160223395	1.31425966793591	6.62948293832505	1.57526974464603
VITMroCarlos_v1.3.g03884	-2.781	-0.307	307.053	9.57754734948505E-69	1.86724217380945E-67	22.1462459856431	31.5339028754972	29.69190446983	24.3182167758994	33.358039872947	25.7697064625027	31.2953470004391	32.2576757920719	29.6478597996085	14.5178572344046	28.7212864094192	15.531994776499	6.6109211302427	26.7042197726441	21.0385530793171	29.1528483898862	9.90129018320836	19.7140969916807	21.8178814766211	26.1286857132497	37.9280148769909	17.8272183953167	28.1280940314097	18.3273003432993	18.3730816002149	13.5594871407958	15.7282121245142	24.3374803576404	18.6088043073394	15.7685997972611	13.2120142866621	26.4056663479367	16.6085290937071	20.2279417488775	29.1589789834374	29.0623881644585	35.674215808667	28.3853185930263	12.2576991596743	17.0045899761833	21.6231328178716	14.456856347295	18.4152303842362	25.2043159143365
VITMroCarlos_v1.3.g03885	-1.877	-0.425	106.483	5.77926719977456E-25	4.13242805076903E-24	1.84552049880359	6.06421209144176	4.24170063854715	8.10607225863314	6.98191532224471	1.07373776927094	5.76493234218615	5.97364366519849	5.73829544508551	16.7513737320053	17.0200215759521	3.88299869412474	27.7658687470193	1.11267582386017	11.6880850440651	13.6046625819469	4.24341007851787	9.85704849584037	5.74154775700555	14.9306775504284	20.6880081147223	19.0156996216711	8.9498481009031	18.3273003432993	35.0758830549557	15.4965567323381	15.0132933915818	8.58969894975543	26.7966782025687	26.7380605257906	21.7609647074434	31.6867996175241	32.3429250772191	48.5470601973059	43.38287117048	28.2769182140678	29.1879947525457	14.9811403685417	12.8413991196588	13.6036719809466	32.4346992268074	23.6566740228464	30.2009778301474	33.8682995098897
VITMroCarlos_v1.3.g03885	-1.877	-0.425	106.483	5.77926719977456E-25	4.13242805076903E-24	1.84552049880359	6.06421209144176	4.24170063854715	8.10607225863314	6.98191532224471	1.07373776927094	5.76493234218615	5.97364366519849	5.73829544508551	16.7513737320053	17.0200215759521	3.88299869412474	27.7658687470193	1.11267582386017	11.6880850440651	13.6046625819469	4.24341007851787	9.85704849584037	5.74154775700555	14.9306775504284	20.6880081147223	19.0156996216711	8.9498481009031	18.3273003432993	35.0758830549557	15.4965567323381	15.0132933915818	8.58969894975543	26.7966782025687	26.7380605257906	21.7609647074434	31.6867996175241	32.3429250772191	48.5470601973059	43.38287117048	28.2769182140678	29.1879947525457	14.9811403685417	12.8413991196588	13.6036719809466	32.4346992268074	23.6566740228464	30.2009778301474	33.8682995098897
VITMroCarlos_v1.3.g03889	1.118	-0.154	36.823	1.2936806802516E-09	4.10376922503885E-09	9.22760249401797	72.7705450973011	132.553144954598	109.431975491547	32.5822715038087	20.4010176161479	32.1189087636086	51.373335520707	37.2989203930558	22.3351649760071	29.7850377579162	28.1517405324044	30.4102371991164	43.3943571305467	26.8825956013496	31.7442126912094	106.085251962947	87.6182088519144	79.2333590466765	22.3960163256426	24.136009467176	24.9581057534433	29.4066437601102	17.1054803204127	25.0542021821112	3.87413918308452	2.1447561987974	12.8845484246331	6.69916955064218	10.2838694329964	12.434836975682	7.04151102611646	16.6085290937071	12.9458827192816	7.11194609352131	5.4982896527354	14.5939973762729	7.09632964825658	4.08589971989143	2.040550797142	6.08150610502639	9.85694750951931	18.4152303842362	10.2392533401992
VITMroCarlos_v1.3.g03890	1.012	-0.583	18.985	1.31739432609158E-05	2.9747191189753E-05	4.61380124700899	66.7063330058594	121.948893358231	96.2596080712686	15.515367382766	11.8111154619804	14.8241117370501	37.0365907242306	9.56382574180918	7.81730774160248	13.8287675304611	5.82449804118711	18.5105791646796	22.2535164772034	14.0257020528781	18.1395501092625	99.0129018320836	81.0468431880208	72.3435017382699	13.0643428566249	13.7920054098149	19.0156996216711	8.9498481009031	10.9963802059796	11.6919610183186	1.29137972769484	2.1447561987974	8.58969894975543	2.9774086891743	7.54150425086401	10.8804823537217	5.28113326958734	14.8602628733169	8.90029436950608	5.68955687481704	4.71281970234463	12.1616644802274	7.09632964825658	2.91849979992245	0	4.05433740335093	8.5426878415834	11.0491382305417	6.30107897858413
VITMroCarlos_v1.3.g03893	-1.855	4.917	145.219	1.92297601597507E-33	1.81343396369125E-32	95.0443056883851	306.849131826953	551.421083011129	462.046118742089	566.31090947096	417.683992246397	645.672422324849	1262.82827082296	1395.36217572996	1395.94781100044	1704.12966029221	1419.23602270259	1491.42380698275	1674.57711490956	1574.38505543556	308.372351857462	2727.09821046082	899.181868342772	1028.88535805539	818.387763232858	1361.96053421922	1452.32405860513	997.268788386346	1100.85984062084	1426.41924423487	112.995726173299	42.1802052430155	30.779754569957	992.221445667336	475.114767804433	555.681777350787	395.204806340786	309.443121009069	360.866480799974	866.946228800247	950.418639972833	430.52292260005	36.2701293133114	54.867796238542	38.7704651456979	694.643141774125	489.561726306126	810.270136906395	484.395446478655
VITMroCarlos_v1.3.g03895	-1.26	-1.256	54.344	1.68269602411807E-13	6.92721597543837E-13	5.53656149641078	6.06421209144176	4.24170063854715	6.07955419397486	5.43037858396811	1.07373776927094	4.9413705790167	9.55782986431759	3.82553029672367	8.93406599040283	3.19125404549102	1.94149934706237	7.93310535629124	7.7887307670212	4.67523401762602	5.83056967797723	5.65788010469049	10.9522761064893	3.44492865420333	7.46533877521421	14.6540057479283	13.0732934898989	8.9498481009031	4.88728009154647	6.68112058189633	8.39396823001647	14.2983746586493	19.3268226369497	11.1652825844036	20.5677388659928	8.54895042078135	15.843399808762	10.4895973223413	14.5641180591918	23.4694221086203	17.280338908597	19.4586631683638	7.88481072028508	14.5924989996122	11.5631211838046	14.8659038122867	16.4282458491989	17.6786211688668	9.45161846787619
VITMroCarlos_v1.3.g03923	2.087	-0.864	52.032	5.46141310543545E-13	2.17403277994792E-12	0	0	0	0	0	0	0	0	0	0	0	0	0	1.11267582386017	0	0	0	0	0	0.933167346901776	0	1.18848122635444	0	0	0	2.58275945538968	2.1447561987974	10.7371236871943	33.4958477532109	34.9651560721877	16.3207235305826	25.5254774696722	2.62239933058533	6.47294135964079	45.5164549985364	26.7059783132862	4.86466579209096	12.6156971524561	2.91849979992245	19.7253243723726	21.6231328178716	1.97138950190386	61.8751740910338	25.2043159143365
VITMroCarlos_v1.3.g03950	-2.783	0.022	156.134	7.91194171824643E-36	8.03636557802753E-35	39.6786907242773	63.0678057509943	60.4442340992969	34.4508070991909	69.0433848533088	42.9495107708377	25.530414658253	16.7262022625558	29.6478597996085	13.4010989856042	18.0837729244491	16.5027444500302	15.8662107125825	13.3521098863221	7.01285102643903	1.29568215066161	9.90129018320836	5.47613805324465	11.4830955140111	13.0643428566249	9.48200371924773	3.56544367906333	0	2.44364004577324	5.01084043642224	105.893137670977	78.6410606225712	87.3286059891802	58.0594694388989	65.1311730756437	89.3753907627141	60.7330326002545	48.9514541709262	49.356177867261	36.9821196863108	24.3495684621139	26.7556618565003	69.3863343385087	96.8941933574253	103.387907055194	69.5994587575242	61.7702043929877	55.9823003680782	86.6398359555318
VITMroCarlos_v1.3.g04020	-1.374	2.655	48.178	3.89224165582656E-12	1.46858362463291E-11	577.647916125525	2864.73379199709	2995.70107597392	959.556303615698	2293.94706754196	326.416281858367	26.3539764214224	46.5944205885482	62.1648673217597	31.2692309664099	23.4025296669342	38.8299869412474	31.732421425165	47.8450604259874	32.7266381233821	21.3787554859165	719.965243321865	36.1425111514147	21.8178814766211	955.563363227419	603.400236679401	791.528496752059	108.676726939538	227.258524256911	339.066869531239	25.8275945538968	95.7991102129503	24.3374803576404	21.5862129965137	15.083008501728	9.32612773176147	12.3226442957038	10.4895973223413	18.6097064089673	155.751619448117	98.1837437988464	94.8609829457737	37.8470914573684	67.1254953982163	39.4506487447453	17.5687954145207	30.8851021964938	16.2054027381279	19.6908718080754
VITMroCarlos_v1.3.g04022	-2.099	1.045	234.846	5.23122905874078E-53	7.88209229846103E-52	21.2234857362413	21.8311635291903	31.8127547891036	55.7292467781029	57.4068593162343	63.3505283869857	80.7090527906061	63.320622851104	59.2957195992169	48.0206046984152	51.0600647278564	48.5374836765593	37.0211583293591	36.7183021873856	52.5963826982927	56.3621735537799	28.2894005234525	40.5234215940104	60.8604062242588	59.7227102017137	47.4100185962386	43.9738053751144	58.8132875202204	63.5346411901042	46.7678440732743	129.137972769484	115.101916002127	90.907647218245	59.548173783486	74.0438599175739	73.8318445431116	68.6547325046355	55.0703859422919	40.4558834977549	75.3866285913258	65.194005882434	76.213097409425	100.137096147621	116.156292036913	96.5860710647212	47.3006030390941	52.5703867174363	64.0850017371421	74.0376779983635
VITMroCarlos_v1.3.g04065	-1.493	1.334	307.692	6.94987786807229E-69	1.36124449258056E-67	88.5849839425725	168.585096142081	159.063773945518	110.445234523877	126.450244169543	82.6778082338627	113.651523317384	94.3835699101362	103.289318011539	148.528847090447	123.395156425653	121.343709191398	120.318764570417	154.661939516564	118.049658945057	97.1761612996205	176.808753271578	121.570264782031	118.275883794314	97.0494040777847	124.128048688334	136.675341030761	200.73230740597	178.385723341446	153.665773383616	69.7345052955214	48.6144738394076	55.8330431734103	49.127243371376	53.4761210515812	51.2937025246881	89.7792655829848	75.1754474767795	72.8205902959589	105.967996793467	75.405115237514	71.348431617334	59.1360804021381	81.134294437844	59.1759731171179	57.4364465474715	57.82742538918	46.4063805682753	51.196266700996
VITMroCarlos_v1.3.g04131	-1.773	1.768	336.833	3.12389880936987E-75	6.70117159565193E-74	322.966087290629	369.916937577947	345.698602041593	377.94561905877	270.743160829267	321.047593012012	152.358926186348	180.404038688994	218.055226913249	230.052199252873	178.710226547497	149.495449723803	271.047766339951	302.647824089967	189.346977713854	244.236085399713	200.854743716513	190.569604252914	163.059956298957	288.348710192649	280.150109886865	228.188395460053	117.626575040441	92.858321739383	178.719975565727	180.14747201343	150.132933915818	161.772663553727	96.7657823981648	111.065789876361	163.207235305826	29.9264218609949	45.4549217301457	45.3105895174855	43.38287117048	52.6264866761817	42.1604368647883	93.040766499364	110.319292437069	129.234883818993	125.00873660332	108.426422604712	107.54494544394	59.8602502965492
VITMroCarlos_v1.3.g04142	1.008	0.304	45.689	1.38603594597987E-11	5.05956257945682E-11	12.9186434916252	9.70273934630682	4.24170063854715	11.1458493556206	63.6130062693407	13.9585910005223	11.5298646843723	15.5314735295161	19.1276514836184	14.5178572344046	18.0837729244491	19.4149934706237	6.6109211302427	25.5915439487839	15.1945105572846	13.6046625819469	41.0196307590061	22.9997798236275	44.7840725046432	9.33167346901776	52.5820206249192	8.3193685844811	23.013895116608	25.658220480619	11.6919610183186	7.74827836616905	6.43426859639219	12.1687401788202	40.1950173038531	19.8821475704597	11.6576596647018	14.0830220522329	16.6085290937071	33.9829421381141	44.8052603891842	18.0658088589877	16.2155526403032	13.4041782244846	11.6739991996898	9.52257038666265	30.4075305251319	24.9709336907823	29.464368614778	19.6908718080754
VITMroCarlos_v1.3.g04208	3.317	-0.854	331.76	3.97665739978709E-74	8.41426497989359E-73	10.1503627434198	1.21284241828835	1.06042515963679	1.01325903232914	3.10307347655321	2.14747553854189	0.82356176316945	3.58418619911909	2.86914772254275	0	1.06375134849701	0	0	0	2.33761700881301	3.23920537665402	1.41447002617262	1.09522761064893	1.14830955140111	1.86633469380355	0.86200033811343	0	0	0	0	0.645689863847421	0	1.43161649162591	0	1.37118259106618	0	1.76037775652911	0.87413311019511	0	0.711194609352131	0	0	1.57696214405702	2.33479983993796	1.36036719809466	2.02716870167546	1.31425966793591	0.73660921536945	0.787634872323016
VITMroCarlos_v1.3.g04208	3.317	-0.854	331.76	3.97665739978709E-74	8.41426497989359E-73	10.1503627434198	1.21284241828835	1.06042515963679	1.01325903232914	3.10307347655321	2.14747553854189	0.82356176316945	3.58418619911909	2.86914772254275	0	1.06375134849701	0	0	0	2.33761700881301	3.23920537665402	1.41447002617262	1.09522761064893	1.14830955140111	1.86633469380355	0.86200033811343	0	0	0	0	0.645689863847421	0	1.43161649162591	0	1.37118259106618	0	1.76037775652911	0.87413311019511	0	0.711194609352131	0	0	1.57696214405702	2.33479983993796	1.36036719809466	2.02716870167546	1.31425966793591	0.73660921536945	0.787634872323016
VITMroCarlos_v1.3.g04210	1.343	-0.079	48.973	2.59521342548622E-12	9.88935123677727E-12	4.61380124700899	18.1926362743253	16.9668025541886	20.2651806465829	24.0488194432873	24.6959686932317	30.4717852372697	29.8682183259925	22.953181780342	21.2184067272067	14.8925188789581	4.85374836765593	9.25528958233978	13.3521098863221	8.18165953084554	1.29568215066161	4.24341007851787	5.47613805324465	4.59323820560444	2.79950204070533	1.72400067622686	3.56544367906333	1.27854972870044	0	0	11.6224175492536	8.57902479518958	8.58969894975543	5.21046520605503	8.9126868419302	4.66306386588073	0	1.74826622039022	1.6182353399102	0	0.785469950390771	0	11.0387350083991	5.8369995998449	11.5631211838046	1.35144580111698	5.25703867174363	8.10270136906395	10.2392533401992
VITMroCarlos_v1.3.g04273	-1.139	1.91	96.472	9.05205637752693E-23	5.94944440203657E-22	40.6014509736791	25.4696907840554	32.8731799487404	44.5833974224823	52.7522491014045	56.90810177136	153.182487949518	63.320622851104	102.332935437358	99.3914841432315	127.650161819641	130.080456253179	92.5528958233978	147.985884573403	88.8294463348944	60.2492200057647	147.104882721953	102.951395400999	133.203907962529	157.7052816264	201.708079118543	188.968514990357	116.34802531174	95.3019617851562	61.800365382541	115.578485628688	81.500735554301	90.191838972432	125.051164945321	122.03525060489	99.4786958054557	141.710409400594	126.749300978291	106.803532434073	178.509846947385	234.855515166841	167.830969827138	91.463804355307	87.5549939976734	108.829375847573	144.604700719516	163.625328658021	144.375406212412	186.669464740555
VITMroCarlos_v1.3.g04273	-1.139	1.91	96.472	9.05205637752693E-23	5.94944440203657E-22	40.6014509736791	25.4696907840554	32.8731799487404	44.5833974224823	52.7522491014045	56.90810177136	153.182487949518	63.320622851104	102.332935437358	99.3914841432315	127.650161819641	130.080456253179	92.5528958233978	147.985884573403	88.8294463348944	60.2492200057647	147.104882721953	102.951395400999	133.203907962529	157.7052816264	201.708079118543	188.968514990357	116.34802531174	95.3019617851562	61.800365382541	115.578485628688	81.500735554301	90.191838972432	125.051164945321	122.03525060489	99.4786958054557	141.710409400594	126.749300978291	106.803532434073	178.509846947385	234.855515166841	167.830969827138	91.463804355307	87.5549939976734	108.829375847573	144.604700719516	163.625328658021	144.375406212412	186.669464740555
VITMroCarlos_v1.3.g04290	-3.205	-1.261	117.947	1.78112772754788E-27	1.39674673576065E-26	2.76828074820539	14.5541090194602	7.42297611745751	7.092813226304	5.43037858396811	4.29495107708378	0.82356176316945	3.58418619911909	7.65106059344734	5.58379124400177	4.25500539398803	5.82449804118711	1.32218422604854	3.33802747158051	8.18165953084554	11.6611393559545	4.24341007851787	6.57136566389358	2.29661910280222	9.33167346901776	13.7920054098149	10.69633103719	8.9498481009031	10.9963802059796	13.3622411637927	16.1422465961855	23.5923181867714	17.1793978995109	6.69916955064218	7.54150425086401	7.77177310980122	12.3226442957038	20.9791946446826	14.5641180591918	29.1589789834374	25.1350384125047	29.9987723845609	26.8083564489693	14.0087990396277	13.6036719809466	17.5687954145207	11.8283370114232	10.3125290151723	15.7526974464603
VITMroCarlos_v1.3.g04320	-1.723	3.84	423.125	5.0968181268184E-94	1.38529263949631E-92	321.120566791825	462.092961367862	434.774315451083	521.828401649509	584.929350330279	394.061761322436	375.544164005269	502.980796609713	526.966798373686	529.343409931368	553.150701218444	493.140834153842	359.634109485203	421.704137243005	381.031572436521	748.256442007078	233.387554318483	205.902790801999	190.619385532584	218.361159175016	203.432079794769	183.026108858584	118.905124769141	174.720263272786	250.542021821112	1002.1106686912	1384.08266695725	1140.99834382585	952.026428363483	807.626546137982	986.238007633775	340.633095888384	346.156711637264	403.749717307594	371.954780691164	371.527286534835	349.445159398534	1441.34339966811	1556.14409331865	1378.0519716699	878.439770726034	891.725184694514	964.22146291861	389.879261799893
VITMroCarlos_v1.3.g04321	-1.366	-1.192	37.519	9.05381949659799E-10	2.89975683681731E-09	1.84552049880359	18.1926362743253	13.7855270752782	13.1723674202789	22.4972827050107	20.4010176161479	18.1183587897279	37.0365907242306	26.7787120770657	21.2184067272067	29.7850377579162	42.7129856353722	9.25528958233978	20.0281648294831	7.01285102643903	10.3654572052929	26.8749304972798	6.57136566389358	6.88985730840665	6.53217142831243	8.6200033811343	13.0732934898989	7.67129837220266	0	3.34056029094816	20.6620756431175	20.7326432550415	21.4742473743886	11.1652825844036	10.9694607285295	10.8804823537217	7.92169990438102	6.11893177136577	3.23647067982039	4.26716765611278	5.4982896527354	8.91855395216675	21.2889889447697	14.0087990396277	12.9234883818993	12.1630122100528	13.1425966793591	18.4152303842362	4.7258092339381
VITMroCarlos_v1.3.g04323	1.688	-0.803	113.801	1.44073499003148E-26	1.09490666067866E-25	0	0	0	0	0.775768369138302	0	0.82356176316945	1.1947287330397	0	0	0	0	2.64436845209708	0	1.16880850440651	0.647841075330803	1.41447002617262	0	0	0	1.72400067622686	1.18848122635444	1.27854972870044	0	0	7.74827836616905	14.2983746586493	9.30550719556839	18.6088043073394	15.7685997972611	17.8750781525428	28.1660441044658	36.7135906281946	35.6011774780243	19.9134490618597	14.9239290574247	23.5125513284396	18.9235457286842	16.3435988795657	10.20275398571	11.4872893094943	16.4282458491989	16.2054027381279	36.2312041268587
VITMroCarlos_v1.3.g04332	5.545	0.701	941.141	1.11787547503722E-206	7.97012811513858E-205	0	0	0	0	0	0	0	0	0	0	0	0	0	1.11267582386017	0	0	0	0	0	0	0	0	0	0	0	89.1052012109441	83.6454917530984	79.4547152852377	98.9988389150455	86.3845032371696	119.685305890939	68.6547325046355	42.8325223995604	66.3476489363181	61.8739310136354	65.194005882434	72.1592092493492	87.5213989951644	74.1298949180302	108.829375847573	97.3040976804222	91.3410469215456	92.0761519211812	55.9220759349341
VITMroCarlos_v1.3.g04334	-3.02	-1.156	63.024	2.04167881998224E-15	9.45024835022986E-15	1.84552049880359	6.06421209144176	2.12085031927357	4.05303612931657	3.87884184569151	3.22121330781283	0.82356176316945	2.3894574660794	0	1.11675824880035	2.12750269699401	0	0	0	1.16880850440651	0	5.65788010469049	4.38091044259572	3.44492865420333	0	1.72400067622686	3.56544367906333	2.55709945740089	2.44364004577324	1.67028014547408	38.7413918308452	56.4785799016648	32.9271793073958	28.2853825471559	40.4498864364524	31.864269750185	21.1245330783494	34.9653244078044	25.8917654385631	22.7582274992682	14.1384591070339	26.7556618565003	47.3088643217105	55.4514961985265	44.2119339380766	33.1104221273659	26.9423231926861	30.2009778301474	39.3817436161508
VITMroCarlos_v1.3.g04346	-1.821	-0.978	41.538	1.15615919329638E-10	3.95513573797566E-10	6.45932174581258	3.63852725486506	1.06042515963679	2.02651806465829	1.5515367382766	4.29495107708378	5.76493234218615	4.77891493215879	1.91276514836184	1.11675824880035	1.06375134849701	0	0	1.11267582386017	2.33761700881301	15.5481858079393	2.82894005234525	6.57136566389358	1.14830955140111	9.33167346901776	0	3.56544367906333	7.67129837220266	0	3.34056029094816	38.0957019669978	30.0265867831635	30.779754569957	31.2627912363302	45.2490255051841	59.8426529454694	50.1707660610798	23.601593975268	16.182353399102	18.4910598431554	13.3529891566431	10.5401092161971	35.4816482412829	39.6915972789453	21.7658751695146	30.4075305251319	44.6848287098209	27.9911501840391	29.9301251482746
VITMroCarlos_v1.3.g04400	-1.279	1.592	100.306	1.30570484085254E-23	8.87212011681505E-23	9.22760249401797	49.7265391498224	23.3293535120093	6.07955419397486	5.43037858396811	23.6222309239608	34.5895940531169	39.42604819031	26.7787120770657	50.2541211960159	39.3587998943893	93.1919686589938	85.9419746931551	113.492934033737	108.699190909805	34.3355769925326	107.499721989119	66.8088842495848	53.9705489158521	114.779583668918	93.9580368543639	68.9319111285577	71.5987848072248	79.4183014876302	81.84372712823	58.1120877462679	75.0664669579088	115.960935821698	127.284221462201	100.781920443365	96.3699865615352	205.084008635642	118.00796987634	171.532946030481	147.928478745243	162.59227973089	154.04775008288	91.463804355307	78.2157946379216	112.910477441857	105.412772487124	103.826513766937	86.1832781982256	122.871040082391
VITMroCarlos_v1.3.g04401	-1.241	1.612	110.38	8.08777211685627E-26	5.98612762219776E-25	8.30484224461618	46.0880118949574	20.148078033099	7.092813226304	9.30922042965962	24.6959686932317	37.8838411057947	41.8155056563894	34.429772670513	56.9546706888181	43.6138052883773	94.162718332525	97.841632727592	107.929554914437	108.699190909805	37.5747823691866	107.499721989119	76.6659327454251	56.2671680186543	116.645918362722	93.0960365162504	67.7434299022033	74.1558842646257	79.4183014876302	76.8328866918078	66.5060559762843	79.3559793555036	115.245127575885	130.261630151376	99.4107378522984	94.8156319395749	209.484953026965	132.868232749657	190.951770109403	152.195646401356	168.876039334016	164.587859299077	99.3486150755921	77.0483947179526	117.671762635188	108.791386989917	107.112162936777	92.8127611365506	126.021579571683
VITMroCarlos_v1.3.g04409	-2.881	0.317	192.867	7.52566120329771E-44	9.3177408447038E-43	73.8208199521438	41.236642221804	93.3174140480373	47.6231745194697	44.9945654100215	46.1707240786506	53.5315146060143	28.6734895929528	37.2989203930558	51.3708794448163	37.2312971973953	36.8884875941851	35.6989741033106	36.7183021873856	38.5706806454147	53.1229681771259	29.7038705496251	15.333186549085	21.8178814766211	13.9975102035266	18.102007100382	47.5392490541777	49.8634394193173	21.9927604119591	13.3622411637927	34.8672526477607	20.017724522109	21.4742473743886	46.8941868544952	41.1354777319855	44.299106725867	41.3688772784342	34.9653244078044	26.7008831085182	51.2060118733534	14.1384591070339	35.674215808667	25.2313943049123	35.0219975990694	37.4100979476033	44.5977114368602	36.7992707022054	30.2009778301474	44.1075528500889
VITMroCarlos_v1.3.g04419	2.442	2.168	158.442	2.4773969860911E-36	2.55415043096231E-35	2.76828074820539	3.63852725486506	1.06042515963679	3.03977709698743	2.3273051074149	2.14747553854189	4.11780881584725	1.1947287330397	1.91276514836184	3.35027474640106	0	4.85374836765593	2.64436845209708	1.11267582386017	0	4.53488752731562	2.82894005234525	3.28568283194679	1.14830955140111	2.79950204070533	8.6200033811343	4.75392490541777	8.9498481009031	2.44364004577324	6.68112058189633	284.103540092865	279.533224576594	226.911213922706	271.688542887155	256.411144529376	290.664314306566	238.531186009695	229.022874871119	235.453241956934	230.42705343009	224.644405811761	238.368623812457	214.466851591754	234.647383913765	276.834724812264	285.83078693624	269.423231926861	246.764087148766	208.723241165599
VITMroCarlos_v1.3.g04426	2.287	-0.289	216.723	4.68926170303004E-49	6.49521059072443E-48	14.7641639904288	20.618321110902	15.9063773945518	34.4508070991909	34.9095766112236	27.9171820010445	37.8838411057947	28.6734895929528	23.9095643545229	39.0865387080124	40.4225512428863	34.9469882471227	31.732421425165	48.9577362498475	37.4018721410082	43.4053520471638	31.1183405757977	22.9997798236275	27.5594292336266	24.2623510194462	34.4800135245372	27.3350682061522	29.4066437601102	21.9927604119591	26.7244823275853	10.3310378215587	25.0221556526363	28.6323298325181	15.6313956181651	20.5677388659928	13.9891915976422	31.6867996175241	21.8533277548778	28.3191184484284	16.357476015099	14.9239290574247	22.7017736964245	22.0774700167982	19.2620986794882	10.8829375847573	15.5416267128452	26.9423231926861	15.4687935227584	24.4166810420135
VITMroCarlos_v1.3.g04466	-4.121	-0.917	117.118	2.70536811583123E-27	2.11310798293174E-26	15.68692	14.55411	29.6919	13.17237	48.87341	5.368689	5.764932	11.94729	2.869148	29.03571	19.14752	13.5905	10.57747	2.225352	18.70094	7.774093	41.01963	0	9.186476	27.99502	5.172002	14.26177	8.949848	2.44364	0	14.85087	17.87297	10.73712	27.54103	10.28387	13.98919	14.08302	11.36373	8.091177	9.24553	19.63675	17.83711	21.28899	44.9449	24.48661	16.21735	9.856948	25.78132	6.301079
VITMroCarlos_v1.3.g04467	-3.542	2.173	100.623	1.11294500555858E-23	7.58328664106016E-23	117.1906	264.3996	20.14808	311.0705	25.60036	137.4384	21.41261	154.12	63.12125	242.3365	29.78504	22.32724	13.22184	22.25352	12.85689	275.9803	207.9271	17.52364	115.9793	27.99502	34.48001	204.4188	101.0054	13.44002	188.7417	33.57587	291.6868	398.7052	298.4852	263.9526	40.41322	199.8029	243.009	264.5815	46.22765	292.1948	58.37599	239.6982	50.7819	233.9832	384.4863	249.0522	177.5228	309.5405
VITMroCarlos_v1.3.g04467	-3.542	2.173	100.623	1.11294500555858E-23	7.58328664106016E-23	117.1906	264.3996	20.14808	311.0705	25.60036	137.4384	21.41261	154.12	63.12125	242.3365	29.78504	22.32724	13.22184	22.25352	12.85689	275.9803	207.9271	17.52364	115.9793	27.99502	34.48001	204.4188	101.0054	13.44002	188.7417	33.57587	291.6868	398.7052	298.4852	263.9526	40.41322	199.8029	243.009	264.5815	46.22765	292.1948	58.37599	239.6982	50.7819	233.9832	384.4863	249.0522	177.5228	309.5405
VITMroCarlos_v1.3.g04473	-5.341	-0.646	342.841	1.53518684790439E-76	3.34174853905561E-75	24.91453	31.5339	8.483401	26.34473	12.41229	18.25354	16.47124	15.53147	31.56062	18.98489	15.95627	8.736747	19.83276	11.12676	18.70094	19.43523	22.63152	17.52364	13.77971	29.86136	38.79002	36.84292	44.74924	32.98914	45.09756	18.07932	17.87297	12.16874	11.16528	14.39742	13.98919	8.801889	11.36373	21.84618	17.06867	21.99316	31.62033	14.98114	21.5969	16.32441	12.83874	3.285649	21.36167	13.38979
VITMroCarlos_v1.3.g04476	-4.753	0.061	242.924	9.06231373669337E-55	1.41082444391339E-53	14.76416	14.55411	28.63148	6.079554	10.86076	18.25354	8.235618	10.75256	9.563826	14.51786	8.510011	10.67825	15.86621	18.91549	5.844043	21.37876	7.07235	32.85683	6.889857	39.19303	38.79002	26.14659	7.671298	37.87642	11.69196	10.33104	26.45199	32.92718	20.09751	39.0787	12.43484	33.44718	26.22399	27.51	32.71495	13.35299	65.67299	26.80836	25.0991	14.28386	22.97458	26.94232	35.35724	45.68282
VITMroCarlos_v1.3.g04480	-7.035	2.933	398.144	1.39651287238263E-88	3.59066815802421E-87	167.0196	270.4639	939.5367	181.3734	121.7956	915.8983	126.8285	119.4729	142.501	115.0261	143.6064	106.7825	148.0846	178.0281	147.2699	114.02	179.6377	137.9987	145.8353	131.5766	150.8501	1202.743	139.3619	133.1784	150.3252	95.5621	77.21122	67.28598	77.41263	101.4675	66.06007	160.1944	152.0992	196.6156	120.9031	133.5299	578.8952	65.44393	270.2531	791.7337	243.2602	67.68437	101.6521	186.6695
VITMroCarlos_v1.3.g04489	-3.839	1.72	641.164	1.86551655997073E-141	8.23085983567356E-140	78.43462	67.91918	41.35658	92.20657	77.57684	76.23538	69.17919	78.8521	122.417	101.625	63.82508	47.56673	87.26416	93.46477	111.0368	96.52832	60.82221	118.2846	67.75026	117.5791	58.61602	125.979	42.19214	72.08738	45.09756	109.1216	119.3914	166.7833	78.90133	149.4589	62.17418	89.77927	137.2389	129.4588	85.34335	81.68887	116.752	100.9256	148.8435	127.1943	66.89657	82.14123	127.4334	92.15328
VITMroCarlos_v1.3.g04493	-4.233	3.709	1782.789	0	0	195.6252	308.062	338.2756	212.7844	138.8625	177.1667	225.6559	285.5402	226.6627	414.3173	338.2729	318.4059	354.3454	422.8168	403.2389	412.0269	462.5317	531.1854	516.7393	484.3139	461.1702	442.115	508.8628	541.2663	440.954	227.9285	170.8656	186.826	365.4769	296.1754	309.3166	675.1049	595.2846	665.0947	547.6198	429.6521	501.8714	194.7548	141.2554	209.4965	292.588	279.2802	341.7867	450.5271
VITMroCarlos_v1.3.g04494	-2.106	1.745	189.192	4.77263607794756E-43	5.79727979887976E-42	59.97942	42.44948	61.50466	49.64969	33.35804	135.291	49.41371	133.8096	127.1989	75.93956	165.9452	62.12798	81.97542	85.67604	73.63494	69.96684	73.55244	52.57093	82.67829	33.59402	42.23802	93.89002	47.30634	53.76008	136.963	37.45001	46.46972	80.88633	102.7206	108.3234	93.26128	74.81605	83.04265	128.6497	69.69707	58.12478	85.13165	51.25127	98.06159	43.53175	84.46536	179.3964	140.6924	126.0216
VITMroCarlos_v1.3.g04495	-2.521	0.137	103.65	2.41355704714183E-24	1.68537883511912E-23	23.99177	15.76695	19.08765	16.21214	8.533452	178.2405	13.17699	22.69985	44.94998	31.26923	140.4152	33.97624	40.98771	28.92957	26.8826	29.80069	22.63152	26.28546	41.33914	12.13118	9.482004	26.14659	10.2284	47.65098	33.4056	10.97673	15.72821	18.61101	20.84186	26.05247	27.20121	16.72359	11.36373	27.51	67.56349	21.20769	4.864666	17.34658	16.9273	18.36496	14.8659	16.42825	34.62063	25.99195
VITMroCarlos_v1.3.g04505	-5.839	0.953	894.485	1.55138147427417E-196	1.03837022621657E-194	53.52009	43.66233	49.83998	105.3789	81.45568	104.1526	79.06193	106.3309	91.81273	84.87363	76.5901	80.57222	88.58634	66.76055	73.63494	46.64456	52.33539	71.18979	52.82224	60.65588	74.13203	116.4712	51.14199	50.09462	48.43812	48.42674	43.61004	31.49556	42.42807	39.7643	37.30451	46.65001	32.34293	30.74647	31.29256	41.62991	29.99877	37.84709	50.1982	54.41469	43.24627	49.94187	36.83046	43.31992
VITMroCarlos_v1.3.g04506	-5.513	1.587	1208.849	7.2804951905461E-265	7.13948094815113E-263	107.0402	72.77055	128.3114	125.6441	127.226	124.5536	122.7107	124.2518	131.9808	134.011	145.7339	98.04572	104.4526	117.9436	86.49183	207.957	124.4734	127.0464	130.9073	120.3786	162.9181	153.3141	143.1976	133.1784	126.9413	74.25433	87.935	64.42274	92.29967	95.98278	87.82104	89.77927	90.03571	104.3762	73.25304	89.54357	95.67176	93.04077	85.80389	76.86075	80.41103	110.3978	122.2771	96.87909
VITMroCarlos_v1.3.g04507	-5.026	3.128	2240.719	0	0	451.2298	389.3224	358.4237	361.7335	389.4357	431.6426	564.9634	603.338	592.9572	482.4396	502.0906	464.0183	513.0075	558.5633	572.7162	550.0171	490.8211	564.0422	562.6717	445.1208	364.6261	507.4815	437.264	393.426	661.4309	174.982	127.9705	115.2451	214.3734	188.5376	181.0823	231.4897	199.3023	250.8265	193.4449	203.4367	230.2608	138.7727	119.6585	136.7169	179.7423	195.1676	171.6299	168.5539
VITMroCarlos_v1.3.g04508	-4.896	3.133	2211.094	0	0	452.1525	390.5353	358.4237	363.76	390.2115	432.7163	564.9634	604.5327	594.87	485.7898	504.2181	465.9598	513.0075	561.9013	572.7162	550.6649	490.8211	568.4231	563.82	446.054	364.6261	509.8584	437.264	394.6479	661.4309	176.2733	128.6854	115.9609	214.3734	189.2232	181.8595	232.3699	199.3023	251.6356	194.1561	205.0077	231.0716	138.7727	119.6585	136.7169	181.0937	195.8247	173.8398	168.5539
VITMroCarlos_v1.3.g04509	-4.73	-0.961	241.01	2.36866261607131E-54	3.66819593067035E-53	3.691041	15.76695	7.422976	17.2254	24.04882	16.10607	14.00055	11.94729	11.47659	21.21841	17.02002	29.12249	22.47713	22.25352	15.19451	12.30898	32.53281	4.38091	11.4831	30.79452	8.620003	19.0157	3.835649	14.66184	11.69196	8.393968	5.71935	7.158082	14.14269	8.227096	22.53814	18.48397	15.7344	10.51853	16.35748	14.92393	8.918554	11.82722	15.1762	10.20275	14.8659	15.77112	17.67862	18.90324
VITMroCarlos_v1.3.g04520	-3.024	0.103	54.449	1.59564939899558E-13	6.5789612110843E-13	7.382082	1.212842	11.66468	2.026518	3.103073	0	2.470685	1.194729	0	2.233516	1.063751	5.824498	1.322184	2.225352	1.168809	0.6478411	2.82894	2.190455	3.444929	4.665837	0	7.130887	0	1.22182	0	60.04916	53.6189	70.14921	54.33771	34.96516	54.40241	29.92642	47.20319	55.02	76.09782	45.55726	35.67422	37.05861	51.3656	52.37414	52.70639	45.34196	40.51351	31.50539
VITMroCarlos_v1.3.g04531	-3.514	-0.177	352.704	1.09247119491774E-78	2.46532662541185E-77	51.67457	42.44948	39.23573	58.76902	49.64918	53.68689	34.58959	17.92093	34.42977	31.26923	26.59378	25.23949	22.47713	35.60563	28.0514	27.85717	19.80258	28.47592	19.52126	32.66086	37.92801	38.0314	25.57099	20.77094	31.73532	15.49656	20.73264	30.06395	7.443522	13.02623	5.440241	20.24434	20.10506	8.900294	13.5127	18.06581	18.64789	22.07747	21.5969	13.60367	15.54163	17.08538	19.88845	15.7527
VITMroCarlos_v1.3.g04533	-3.004	-0.138	139.489	3.4433970557658E-32	3.1331304221652E-31	30.45109	20.61832	27.57105	2.026518	10.08499	5.368689	8.235618	4.778915	8.607443	13.4011	4.255005	4.853748	10.57747	14.46479	2.337617	3.887046	7.07235	7.666593	10.33479	17.73018	12.93001	20.20418	14.06405	17.10548	43.42728	22.59915	5.71935	2.863233	13.39834	21.25333	12.43484	16.72359	5.244799	7.282059	17.06867	27.49145	12.16166	2.365443	4.6696	13.60367	14.19018	10.51408	4.419655	102.3925
VITMroCarlos_v1.3.g04547	-1.464	-0.89	49.2	2.31198168988058E-12	8.8363024135964E-12	72.89806	41.23664	68.92764	50.66295	40.33996	48.3182	33.76603	53.76279	21.9968	25.68544	24.46628	38.82999	25.1215	55.63379	23.37617	14.2525	28.2894	20.80932	25.26281	17.73018	5.172002	19.0157	16.62115	18.3273	21.71364	5.811209	5.004431	5.010658	6.69917	8.227096	4.663064	4.400944	4.370666	4.045588	3.555973	3.14188	4.053888	5.519368	7.0044	9.52257	8.784398	7.885558	7.366092	3.150539
VITMroCarlos_v1.3.g04548	-1.464	-0.89	49.2	2.31198168988058E-12	8.8363024135964E-12	72.89806	41.23664	68.92764	50.66295	40.33996	48.3182	33.76603	53.76279	21.9968	25.68544	24.46628	38.82999	25.1215	55.63379	23.37617	14.2525	28.2894	20.80932	25.26281	17.73018	5.172002	19.0157	16.62115	18.3273	21.71364	5.811209	5.004431	5.010658	6.69917	8.227096	4.663064	4.400944	4.370666	4.045588	3.555973	3.14188	4.053888	5.519368	7.0044	9.52257	8.784398	7.885558	7.366092	3.150539
VITMroCarlos_v1.3.g04551	-1.014	1.135	183.054	1.04391566809831E-41	1.23105308730555E-40	74.74358	83.68613	98.61954	94.23309	103.953	69.79296	54.35508	80.04683	80.33614	63.65522	46.80506	47.56673	64.78703	76.77463	42.07711	89.40207	50.92092	41.61865	56.26717	69.05438	64.65003	54.67014	103.5625	106.2983	118.5899	51.0095	45.7548	45.81173	28.28538	34.27956	41.96757	40.48869	41.95839	60.68383	58.31796	53.41196	64.86221	45.7319	39.6916	44.89212	35.81331	38.11353	29.46437	51.19627
VITMroCarlos_v1.3.g04567	-3.897	3.979	1659.528	0	0	1121.154	1399.62	1382.794	1482.398	1446.032	1440.956	1708.067	1946.213	2050.484	1643.868	1594.563	1592.029	1597.199	1930.493	1690.097	1737.51	1376.279	1628.603	1604.188	1684.367	1848.991	1698.34	1663.393	1647.013	1710.367	7.748278	6.434269	5.010658	9.676578	13.02623	14.76637	13.20283	7.867198	12.13677	12.09031	10.21111	12.16166	5.519368	5.2533	10.20275	5.405783	5.914169	14.73218	12.60216
VITMroCarlos_v1.3.g04567	-3.897	3.979	1659.528	0	0	1121.154	1399.62	1382.794	1482.398	1446.032	1440.956	1708.067	1946.213	2050.484	1643.868	1594.563	1592.029	1597.199	1930.493	1690.097	1737.51	1376.279	1628.603	1604.188	1684.367	1848.991	1698.34	1663.393	1647.013	1710.367	7.748278	6.434269	5.010658	9.676578	13.02623	14.76637	13.20283	7.867198	12.13677	12.09031	10.21111	12.16166	5.519368	5.2533	10.20275	5.405783	5.914169	14.73218	12.60216
VITMroCarlos_v1.3.g04573	-1.384	-0.061	52.451	4.41191710961874E-13	1.76818136218081E-12	9.227602	12.12842	2.12085	0	3.878842	22.54849	16.47124	19.11566	5.738295	10.05082	8.510011	0.9707497	6.610921	1.112676	5.844043	38.22262	5.65788	5.476138	2.296619	2.799502	5.172002	2.376962	11.50695	7.33092	1.67028	36.80432	22.16248	26.48491	40.93937	61.70322	42.74475	54.57171	61.18932	51.78353	32.71495	35.34615	42.97121	27.59684	30.3524	31.96863	52.03066	42.71344	53.03586	48.04573
VITMroCarlos_v1.3.g04579	1.919	0.336	147.794	5.26099916591342E-34	5.0418478045541E-33	46.13801	50.93938	38.17531	20.26518	24.04882	9.66364	29.64822	4.778915	36.34254	10.05082	42.55005	17.47349	2.644368	8.901407	8.18166	33.03989	19.80258	64.61843	12.63141	59.72271	21.55001	55.85862	58.81329	26.88004	26.72448	3.228449	6.434269	2.863233	5.954817	5.48473	10.10331	11.44246	8.741331	11.32765	16.35748	10.21111	30.80955	3.153924	6.4207	4.761285	6.081506	7.228428	6.629483	6.301079
VITMroCarlos_v1.3.g04586	2.694	0.538	101.498	7.15219129081368E-24	4.90386133172932E-23	0	0	0	0	0	0	0	0	0	0	0	0	0	0	0	0	0	0	0	0	0	0	0	0	0	13.55949	47.18464	13.60036	12.65399	2.056774	0.7771773	13.20283	6.118932	51.78353	41.96048	69.12136	50.26821	39.42405	46.696	20.40551	4.73006	1.97139	2.209828	15.7527
VITMroCarlos_v1.3.g04639	-1.152	0.138	18.053	2.14821699456564E-05	4.74221224056122E-05	10.15036	1.212842	0	2.026518	3.878842	3.221213	3.294247	3.584186	1.912765	7.817308	3.191254	2.912249	0	7.788731	2.337617	3.887046	4.24341	3.285683	3.444929	1.866335	2.586001	2.376962	0	1.22182	0	17.43363	12.86854	14.31616	25.30797	12.34064	10.88048	7.9217	18.3568	9.709412	5.689557	8.640169	5.675443	19.71203	13.4251	21.76588	12.83874	14.45686	13.99558	14.17743
VITMroCarlos_v1.3.g04659	-5.341	0.047	409.923	3.81057919517226E-91	9.99794365367996E-90	39.67869	38.81096	55.14211	58.76902	38.01265	64.42427	45.2959	35.84186	46.86275	56.95467	45.74131	41.74224	23.79932	25.59154	36.23306	79.68445	15.55917	31.7616	39.04252	26.12869	30.17001	15.45026	33.24229	15.88366	5.01084	32.93018	30.02659	34.3588	22.33057	26.73806	35.75016	22.00472	33.21706	30.74647	20.62464	22.77863	26.75566	22.86595	30.9361	18.36496	24.32602	19.05677	30.93759	19.69087
VITMroCarlos_v1.3.g04660	-3.197	-0.811	87.001	1.08458276501783E-20	6.51080526236145E-20	3.691041	3.638527	3.181275	15.19889	3.878842	4.294951	144.9469	48.98388	4.781913	16.75137	7.446259	4.853748	6.610921	42.28168	4.675234	16.84387	18.38811	3.285683	8.038167	30.79452	12.068	11.88481	6.392749	15.88366	6.681121	9.685348	8.579025	19.32682	9.676578	14.39742	16.32072	6.161322	10.4896	19.41882	35.55973	6.28376	17.02633	7.884811	6.4207	21.76588	25.00175	18.39964	16.2054	11.81452
VITMroCarlos_v1.3.g04665	-2.66	1.098	656.294	9.55843661700298E-145	4.32724499423431E-143	54.44285	84.89897	67.86721	51.67621	77.57684	61.20305	74.12056	48.98388	67.90316	58.07143	41.4863	48.53748	103.1304	66.76055	64.28447	76.44525	90.52608	99.66571	80.38167	106.3811	93.09604	101.0209	116.348	106.2983	188.7417	38.74139	39.32053	37.22203	41.68372	63.0744	53.62523	82.73775	85.66504	61.49294	71.83066	74.61965	64.05143	16.5581	39.1079	29.92808	54.73355	64.39872	48.61621	80.33876
VITMroCarlos_v1.3.g04677	-3.652	2.101	78.972	6.30093576345547E-19	3.46921695448452E-18	138.414	156.4567	166.4868	88.15354	261.4339	48.3182	26.35398	15.53147	28.69148	21.21841	35.10379	27.18099	33.05461	100.1408	30.38902	15.54819	130.1312	56.95184	47.08069	136.2424	70.68403	92.70154	56.25619	90.41468	61.80037	0.6456899	0.7149187	0	0.7443522	1.371183	0.7771773	0	0	0.8091177	1.422389	0	1.621555	0	0.5837	0.6801836	0.6757229	0.6571298	0	1.57527
VITMroCarlos_v1.3.g04681	-1.368	-0.911	56.831	4.74824759152948E-14	2.01921948075458E-13	13.8414	10.91558	11.66468	20.26518	5.430379	12.88485	17.2948	23.89457	24.86595	31.26923	40.42255	29.12249	19.83276	16.69014	18.70094	27.20933	8.48682	17.52364	16.07633	15.86384	4.310002	15.45026	19.17825	21.99276	20.04336	3.874139	2.144756	2.863233	3.721761	6.855913	2.331532	4.400944	6.118932	4.045588	6.400751	5.49829	1.621555	0	1.1674	2.720734	1.351446	4.599909	8.102701	10.23925
VITMroCarlos_v1.3.g04739	1.41	1.828	603.136	3.48172579188007E-133	1.42934770791271E-131	11.99588	1.212842	7.422976	12.15911	6.206147	4.294951	4.117809	7.168372	16.2585	2.233516	4.255005	8.736747	3.966553	15.57746	4.675234	10.36546	5.65788	6.571366	4.593238	3.732669	3.448001	5.942406	3.835649	12.2182	1.67028	113.6414	122.2511	132.4245	149.6148	150.8301	160.0985	181.3189	174.8266	138.3591	172.1091	164.1632	208.3699	152.9653	158.1827	157.8026	147.3076	162.9682	147.3218	150.4383
VITMroCarlos_v1.3.g04743	-1.155	-0.443	78.132	9.6396500006574E-19	5.25648529594318E-18	12.91864	21.83116	14.84595	12.15911	20.16998	21.47476	18.94192	9.55783	19.12765	12.28434	9.573762	12.61975	14.54403	17.80281	11.68809	8.421934	26.87493	18.61887	17.22464	11.19801	9.482004	14.26177	28.12809	28.10186	30.06504	51.0095	29.31167	32.21137	22.33057	14.39742	20.20661	22.88491	6.118932	17.80059	20.62464	21.20769	13.78322	53.61671	29.7687	53.7345	22.97458	19.7139	11.04914	14.17743
VITMroCarlos_v1.3.g04745	1.348	-0.209	23.12	1.52164713303113E-06	3.74411957533177E-06	8.304842	15.76695	3.181275	5.066295	2.327305	6.442427	4.941371	4.778915	7.651061	2.233516	4.255005	3.882999	3.966553	7.788731	165.9708	16.84387	5.65788	49.28524	5.741548	10.26484	12.068	8.319369	8.949848	19.54912	10.02168	1.93707	4.289512	50.82239	8.187874	24.68129	4.663064	22.00472	12.23786	5.663824	10.66792	6.28376	25.13411	3.942405	7.0044	19.04514	2.702892	5.914169	8.102701	5.513444
VITMroCarlos_v1.3.g04745	1.348	-0.209	23.12	1.52164713303113E-06	3.74411957533177E-06	8.304842	15.76695	3.181275	5.066295	2.327305	6.442427	4.941371	4.778915	7.651061	2.233516	4.255005	3.882999	3.966553	7.788731	165.9708	16.84387	5.65788	49.28524	5.741548	10.26484	12.068	8.319369	8.949848	19.54912	10.02168	1.93707	4.289512	50.82239	8.187874	24.68129	4.663064	22.00472	12.23786	5.663824	10.66792	6.28376	25.13411	3.942405	7.0044	19.04514	2.702892	5.914169	8.102701	5.513444
VITMroCarlos_v1.3.g04767	3.336	0.978	647.989	6.11549628389659E-143	2.73087902892247E-141	1.84552	0	1.060425	3.039777	2.327305	2.147476	0.8235618	0	0.9563826	0	1.063751	1.941499	1.322184	0	2.337617	0.6478411	0	5.476138	4.593238	0.9331673	2.586001	1.188481	0	0	0	31.6388	87.22009	53.68562	20.09751	28.79483	27.97838	7.9217	22.72746	17.80059	54.76198	40.84444	39.7281	57.55912	81.71799	46.93267	24.32602	31.54223	25.78132	25.20432
VITMroCarlos_v1.3.g04767	3.336	0.978	647.989	6.11549628389659E-143	2.73087902892247E-141	1.84552	0	1.060425	3.039777	2.327305	2.147476	0.8235618	0	0.9563826	0	1.063751	1.941499	1.322184	0	2.337617	0.6478411	0	5.476138	4.593238	0.9331673	2.586001	1.188481	0	0	0	31.6388	87.22009	53.68562	20.09751	28.79483	27.97838	7.9217	22.72746	17.80059	54.76198	40.84444	39.7281	57.55912	81.71799	46.93267	24.32602	31.54223	25.78132	25.20432
VITMroCarlos_v1.3.g04772	1.896	-1.111	89.055	3.83962324270114E-21	2.34549170643232E-20	23.06901	38.81096	34.99403	24.31822	34.90958	8.589902	14.82411	8.363101	9.563826	7.817308	11.70126	9.707497	6.610921	10.01408	12.85689	18.78739	7.07235	4.38091	8.038167	10.26484	9.482004	2.376962	11.50695	12.2182	6.681121	19.3707	20.01772	17.1794	12.65399	13.71183	16.32072	15.8434	8.741331	12.13677	7.823141	5.49829	12.16166	14.19266	14.0088	13.60367	22.29886	14.45686	8.839311	10.23925
VITMroCarlos_v1.3.g04785	1.41	-0.124	46.422	9.53316045324788E-12	3.51474265673892E-11	52.59733	30.32106	27.57105	34.45081	41.11572	53.68689	26.35398	35.84186	17.21489	22.33516	20.21128	15.53199	17.18839	16.69014	9.350468	33.03989	5.65788	15.33319	11.4831	3.732669	3.448001	8.319369	8.949848	6.1091	3.34056	75.54571	132.9749	80.88633	43.91678	21.25333	31.86427	12.32264	20.10506	23.46441	24.89181	25.13504	34.86344	104.868	122.577	96.58607	42.57054	36.14214	26.51793	41.74465
VITMroCarlos_v1.3.g04798	3.54	0.502	43.586	4.05634932065916E-11	1.43339234883152E-10	0	0	0	0	0.7757684	1.073738	0.8235618	0	0.9563826	1.116758	0	0.9707497	0	0	0	0	0	1.095228	2.296619	0.9331673	1.724001	1.188481	1.27855	1.22182	0	0.6456899	0	0	0	0	0	0.8801889	0.8741331	1.618235	0	3.14188	1.621555	0	0	0	0	1.31426	0	0
VITMroCarlos_v1.3.g04880	2.224	3.036	767.239	7.16238926768041E-169	3.85788766449129E-167	308.2019	544.5662	305.4024	283.7125	339.0108	332.8587	288.2466	273.5929	205.6223	472.3887	312.7429	223.2724	245.9263	431.7182	302.7214	295.4155	241.8744	281.4735	212.4373	371.4006	423.2422	306.6282	378.4507	392.2042	364.1211	2.582759	2.144756	4.294849	5.954817	2.742365	4.663064	3.520756	3.496532	4.854706	3.555973	0.78547	1.621555	8.673292	3.5022	2.720734	8.784398	4.599909	5.156265	4.725809
VITMroCarlos_v1.3.g04880	2.224	3.036	767.239	7.16238926768041E-169	3.85788766449129E-167	308.2019	544.5662	305.4024	283.7125	339.0108	332.8587	288.2466	273.5929	205.6223	472.3887	312.7429	223.2724	245.9263	431.7182	302.7214	295.4155	241.8744	281.4735	212.4373	371.4006	423.2422	306.6282	378.4507	392.2042	364.1211	2.582759	2.144756	4.294849	5.954817	2.742365	4.663064	3.520756	3.496532	4.854706	3.555973	0.78547	1.621555	8.673292	3.5022	2.720734	8.784398	4.599909	5.156265	4.725809
VITMroCarlos_v1.3.g04880	2.224	3.036	767.239	7.16238926768041E-169	3.85788766449129E-167	308.2019	544.5662	305.4024	283.7125	339.0108	332.8587	288.2466	273.5929	205.6223	472.3887	312.7429	223.2724	245.9263	431.7182	302.7214	295.4155	241.8744	281.4735	212.4373	371.4006	423.2422	306.6282	378.4507	392.2042	364.1211	2.582759	2.144756	4.294849	5.954817	2.742365	4.663064	3.520756	3.496532	4.854706	3.555973	0.78547	1.621555	8.673292	3.5022	2.720734	8.784398	4.599909	5.156265	4.725809
VITMroCarlos_v1.3.g04899	-1.021	-0.825	40.773	1.70961012918404E-10	5.76714996378576E-10	36.91041	26.68253	21.2085	27.35799	22.49728	33.28587	25.53041	45.39969	34.42977	13.4011	20.21128	13.5905	27.76587	31.15492	17.53213	18.78739	11.31576	14.23796	17.22464	5.599004	3.448001	3.565444	11.50695	9.77456	3.34056	17.43363	21.44756	19.32682	11.90963	10.28387	11.65766	5.281133	13.112	14.56412	5.689557	8.640169	11.35089	22.07747	16.9273	21.76588	2.702892	14.45686	5.892874	10.23925
VITMroCarlos_v1.3.g04900	1.791	1.788	127.434	1.49301871010407E-29	1.25268428840653E-28	71.05254	66.70633	40.29616	52.68947	99.29835	146.0283	112.0044	64.51535	139.6319	160.8132	71.27134	56.30348	113.7078	188.0422	73.63494	84.21934	48.09198	20.80932	32.15267	24.26235	56.89202	91.51305	65.20604	25.65822	31.73532	15.49656	24.30724	2.147425	15.6314	9.598278	7.771773	14.08302	9.615464	9.709412	6.400751	12.56752	8.918554	7.884811	4.6696	10.20275	40.54337	5.257039	9.57592	11.81452
VITMroCarlos_v1.3.g04900	1.791	1.788	127.434	1.49301871010407E-29	1.25268428840653E-28	71.05254	66.70633	40.29616	52.68947	99.29835	146.0283	112.0044	64.51535	139.6319	160.8132	71.27134	56.30348	113.7078	188.0422	73.63494	84.21934	48.09198	20.80932	32.15267	24.26235	56.89202	91.51305	65.20604	25.65822	31.73532	15.49656	24.30724	2.147425	15.6314	9.598278	7.771773	14.08302	9.615464	9.709412	6.400751	12.56752	8.918554	7.884811	4.6696	10.20275	40.54337	5.257039	9.57592	11.81452
VITMroCarlos_v1.3.g04901	1.144	-0.631	29.614	5.27092712961006E-08	1.47469075880091E-07	11.99588	23.04401	3.181275	5.066295	5.430379	26.84344	21.41261	1.194729	29.64786	4.467033	14.89252	33.00549	33.05461	36.7183	5.844043	18.13955	21.21705	6.571366	1.14831	3.732669	8.620003	23.76962	20.4568	7.33092	15.03252	7.102589	15.01329	0.7158082	11.16528	4.113548	0.7771773	12.32264	6.993065	8.091177	4.978362	5.49829	3.243111	3.942405	3.5022	3.400918	10.13584	3.942779	5.892874	5.513444
VITMroCarlos_v1.3.g04921	1.115	-1.048	92.065	8.38617790118227E-22	5.27792778484429E-21	4.613801	3.638527	9.543826	6.079554	11.63653	12.88485	14.82411	5.973644	7.651061	12.28434	9.573762	15.53199	5.288737	12.23943	9.350468	22.67444	9.90129	8.761821	8.038167	5.599004	5.172002	9.50785	10.2284	7.33092	6.681121	5.165519	4.289512	2.863233	9.676578	7.541504	3.885887	7.9217	5.244799	7.282059	2.844778	5.49829	9.729332	3.153924	4.0859	2.720734	0.6757229	3.942779	6.629483	3.938174
VITMroCarlos_v1.3.g04961	-3.064	0.086	69.019	9.75406517419143E-17	4.85188307628258E-16	0.9227602	3.638527	2.12085	1.013259	3.103073	0	1.647124	3.584186	2.869148	0	4.255005	0.9707497	1.322184	0	1.168809	2.591364	2.82894	0	1.14831	1.866335	2.586001	0	2.557099	4.88728	5.01084	97.49917	132.9749	79.45472	133.9834	80.89977	100.2559	62.49341	56.81865	85.76647	94.58888	81.68887	66.48377	77.27115	88.13869	100.6672	91.22259	103.1694	96.49581	98.45436
VITMroCarlos_v1.3.g04963	-2.181	-0.297	35.928	2.04761189189818E-09	6.39096544497817E-09	3.691041	4.85137	1.060425	28.37125	23.27305	36.50708	0.8235618	19.11566	0.9563826	26.8022	0	12.61975	3.966553	4.450703	1.168809	0	0	13.14273	18.37295	1.866335	11.206	2.376962	21.73535	0	21.71364	92.97934	79.35598	39.36945	48.38289	62.38881	52.84806	73.05568	35.83946	41.265	27.0254	29.06239	18.64789	58.3476	40.2753	127.8745	52.70639	57.1703	39.7769	100.0296
VITMroCarlos_v1.3.g04974	2.034	2.007	198.201	5.15754017048025E-45	6.5336958460114E-44	0.9227602	1.212842	0	0	0	0	1.647124	0	0.9563826	0	0	0	0	0	0	1.295682	0	0	1.14831	2.799502	0	0	0	2.44364	1.67028	111.0587	60.05317	47.95915	61.03688	104.2099	104.1418	63.3736	55.94452	72.01147	88.89933	157.8795	89.18554	42.57798	85.22019	165.2846	93.92548	72.94141	64.82161	203.2098
VITMroCarlos_v1.3.g04981	2.356	-0.616	297.68	1.05498428942149E-66	1.99871445897652E-65	1.84552	0	2.12085	0	0	1.073738	0.8235618	0	1.912765	0	0	0	0	0	3.506426	0.6478411	0	0	2.296619	0	3.448001	1.188481	1.27855	0	1.67028	10.33104	17.87297	5.010658	8.932226	5.48473	13.98919	7.041511	7.867198	5.663824	2.844778	4.71282	8.107776	19.71203	12.2577	11.56312	10.81157	11.17121	7.366092	10.23925
VITMroCarlos_v1.3.g04983	-1.264	2.162	312.052	7.80027706972134E-70	1.55358149977709E-68	40.60145	26.68253	54.08168	61.8088	50.42494	32.21213	93.06248	75.26791	101.3766	108.3256	117.0126	123.2852	96.51945	94.57745	92.33587	124.3855	110.3287	77.76116	76.93674	87.71773	72.40803	92.70154	106.1196	87.97104	65.14093	122.6811	99.3737	100.929	203.9525	274.2365	261.1316	351.1954	327.7999	271.0544	257.4524	236.4265	334.8512	84.36747	99.22899	105.4285	258.1261	244.4523	294.6437	234.7152
VITMroCarlos_v1.3.g05016	-1.224	-1.087	41.855	9.82755032947521E-11	3.37891442137589E-10	9.227602	12.12842	6.362551	15.19889	8.533452	19.32728	18.11836	15.53147	4.781913	13.4011	9.573762	4.853748	3.966553	6.676055	3.506426	10.36546	1.41447	3.285683	2.296619	8.398506	6.896003	3.565444	5.114199	3.66546	5.01084	27.76466	17.15805	29.34814	7.443522	10.96946	4.663064	2.640567	13.112	15.37324	11.37911	9.425639	12.97244	26.80836	27.4339	21.76588	11.48729	15.11399	15.46879	14.17743
VITMroCarlos_v1.3.g05021	2.93	-1.085	294.297	5.75724657034943E-66	1.07964832920587E-64	1.84552	0	1.060425	0	0.7757684	0	0	2.389457	1.912765	2.233516	2.127503	1.941499	2.644368	3.338027	1.168809	3.239205	4.24341	3.285683	0	3.732669	0.8620003	3.565444	0	0	3.34056	0.6456899	0	3.579041	0.7443522	1.371183	2.331532	3.520756	0	0	0.7111946	0	0.8107776	0	1.7511	0.6801836	1.351446	0	0	1.57527
VITMroCarlos_v1.3.g05025	-1.126	-0.237	87.911	6.84684935709785E-21	4.13627614558856E-20	26.76005	15.76695	24.38978	24.31822	24.82459	23.62223	16.47124	23.89457	17.21489	24.56868	19.14752	17.47349	17.18839	44.50703	28.0514	33.03989	66.48009	28.47592	17.22464	54.12371	62.06402	48.72773	51.14199	62.31282	63.47065	20.01639	12.15362	20.75844	21.58621	23.3101	16.32072	31.6868	37.58772	34.79206	36.98212	43.98632	44.59277	18.13506	19.2621	19.72532	24.32602	24.3138	21.36167	36.2312
VITMroCarlos_v1.3.g05057	2.039	0.483	144.228	3.16691648560413E-33	2.967551552558E-32	68.28426	50.93938	81.65274	59.78228	86.88606	74.08791	111.1808	88.40993	96.59464	62.53846	62.76133	63.09873	79.33105	62.30985	35.06426	70.61468	32.53281	53.66615	44.78407	24.26235	21.55001	24.95811	37.07794	13.44002	13.36224	51.65519	58.62334	102.3606	52.10465	35.65075	29.53274	28.16604	35.83946	40.45588	27.73659	25.92051	35.67422	52.82823	61.8722	48.29304	37.16476	34.17075	16.94201	39.38174
VITMroCarlos_v1.3.g05064	4.091	4.342	572.634	1.50125612895186E-126	5.76986681748336E-125	0	1.212842	0	1.013259	0.7757684	0	0	1.194729	1.912765	3.350275	5.318757	0	15.86621	17.80281	14.0257	29.15285	12.73023	14.23796	8.038167	11.19801	9.482004	9.50785	2.557099	2.44364	3.34056	167.8794	10.72378	47.95915	733.9312	1313.593	1275.348	2214.555	3639.89	2683.843	1870.442	1488.466	1379.133	39.42405	22.1806	68.69854	1086.562	691.9577	1068.82	2566.902
VITMroCarlos_v1.3.g05066	2.831	3.809	460.476	3.78716619826542E-102	1.12914934014344E-100	0	1.212842	0	1.013259	0.7757684	0	0	4.778915	0.9563826	3.350275	8.510011	1.941499	17.18839	27.8169	21.03855	39.51831	21.21705	25.19024	27.55943	14.93068	12.068	13.07329	5.114199	3.66546	5.01084	166.588	23.59232	58.69628	1029.439	1576.86	1215.505	2079.006	2546.35	2117.461	829.2529	982.6229	796.1836	53.61671	42.0264	89.10405	1241.303	1006.066	1029.78	1806.047
VITMroCarlos_v1.3.g05068	3.852	4	548.719	2.39154214766659E-121	8.75820714301177E-120	0.9227602	0	0	0	0	0	0	0	0.9563826	1.116758	0	2.912249	3.966553	5.563379	4.675234	1.943523	5.65788	12.0475	10.33479	6.532171	5.172002	2.376962	2.557099	1.22182	0	129.138	8.579025	19.32682	375.1535	780.8885	730.5467	1563.215	2104.913	1785.723	1305.753	1267.748	958.3392	15.76962	16.3436	35.36955	814.2461	479.7048	800.6942	1577.633
VITMroCarlos_v1.3.g05126	2.016	2.496	511.614	2.82496125470873E-113	9.54054706581665E-112	1.84552	2.425685	5.302126	8.106072	10.86076	5.368689	14.82411	5.973644	9.563826	12.28434	6.382508	15.53199	14.54403	13.35211	18.70094	6.478411	14.1447	17.52364	11.4831	16.79701	17.24001	14.26177	17.8997	12.2182	6.681121	53.59226	44.32496	37.93784	80.39003	72.67268	37.30451	65.13398	79.54611	53.40177	65.4299	70.6923	56.75443	30.75076	39.1079	25.16679	56.085	60.45594	87.6565	77.97585
VITMroCarlos_v1.3.g05127	3.72	-0.994	506.228	4.19765278027033E-112	1.40319498431755E-110	0.9227602	0	1.060425	0	0	0	0.8235618	0	0	0	0	0	0	1.112676	0	0.6478411	0	0	1.14831	0	0	0	0	0	0	0.6456899	3.574594	2.147425	0.7443522	0.6855913	0	0.8801889	0.8741331	0.8091177	0	0.78547	0.8107776	3.942405	0.5837	2.720734	2.027169	1.97139	3.683046	0.7876349
VITMroCarlos_v1.3.g05128	1.136	0.618	174.64	7.17575768759564E-40	8.06268898609671E-39	6.459322	8.489897	7.422976	9.119331	7.757684	11.81112	7.412056	14.33674	12.43297	5.583791	7.446259	10.67825	7.933105	5.563379	9.350468	0.6478411	5.65788	8.761821	10.33479	8.398506	7.758003	7.130887	15.3426	3.66546	8.351401	43.26122	52.18907	76.59148	31.26279	30.16602	36.52733	55.4519	48.07732	58.25647	71.11946	52.62649	92.42865	49.67431	47.2797	48.97322	37.84048	34.82788	33.88402	37.01884
VITMroCarlos_v1.3.g05150	1.155	-0.061	131.729	1.71512170569648E-30	1.48417611806048E-29	6.459322	6.064212	3.181275	12.15911	13.96383	6.442427	6.588494	4.778915	7.651061	3.350275	9.573762	7.765997	10.57747	12.23943	24.54498	10.36546	5.65788	12.0475	13.77971	11.19801	12.068	10.69633	6.392749	4.88728	1.67028	23.89052	23.59232	17.1794	29.77409	35.65075	23.31532	22.00472	26.22399	19.41882	16.35748	19.63675	13.78322	18.92355	26.8502	17.00459	28.38036	24.97093	35.35724	18.90324
VITMroCarlos_v1.3.g05167	-2.122	1.169	190.226	2.83724998563365E-43	3.4663538007429E-42	337.7303	557.9075	477.1913	141.8563	193.1663	164.2819	109.5337	117.0834	96.59464	53.6044	55.31507	55.33273	64.78703	106.8169	77.14136	25.2658	15.55917	15.33319	27.55943	19.59651	6.034002	7.130887	15.3426	14.66184	20.04336	158.194	135.8346	90.19184	58.80382	68.55913	69.16878	17.60378	11.36373	13.755	4.978362	11.78205	9.729332	109.5989	99.81269	171.4063	57.43645	53.22752	49.35282	34.65593
VITMroCarlos_v1.3.g05198	-2.843	-0.587	99.679	1.79233417354633E-23	1.20951823961059E-22	21.22349	52.15222	28.63148	35.46407	42.66726	22.54849	18.94192	14.33674	16.2585	15.63462	5.318757	8.736747	2.644368	7.788731	4.675234	42.10967	15.55917	7.666593	10.33479	34.52719	11.206	16.63874	11.50695	23.21458	11.69196	47.13536	88.64992	49.39077	20.84186	21.93892	14.76637	20.24434	13.112	16.18235	14.22389	17.28034	25.94488	69.38633	57.2026	57.13542	22.97458	27.59945	30.93759	24.41668
VITMroCarlos_v1.3.g05217	1.7	-0.662	145.943	1.33568995627822E-33	1.26404490027137E-32	21.22349	19.40548	22.26893	19.25192	20.94575	15.03233	13.17699	11.94729	21.04042	14.51786	10.63751	15.53199	6.610921	11.12676	5.844043	17.49171	4.24341	3.285683	3.444929	0	0.8620003	0	5.114199	3.66546	0	30.99311	25.73707	35.0746	22.33057	8.227096	6.994596	6.161322	6.118932	2.427353	2.133584	6.28376	2.432333	35.48165	24.5154	31.96863	6.757229	15.77112	14.73218	1.57527
VITMroCarlos_v1.3.g05218	1.629	-0.656	148.005	4.73159205583019E-34	4.54630217161262E-33	35.06489	27.89538	13.78553	20.26518	19.39421	11.81112	6.588494	8.363101	8.607443	7.817308	11.70126	11.649	10.57747	20.02816	11.68809	7.774093	2.82894	2.190455	3.444929	3.732669	0.8620003	1.188481	1.27855	3.66546	3.34056	10.33104	8.579025	22.19006	11.90963	6.170322	2.331532	8.801889	6.993065	2.427353	4.978362	6.28376	6.486221	11.82722	12.2577	13.60367	5.405783	4.599909	2.946437	4.725809
VITMroCarlos_v1.3.g05219	1.629	-0.656	148.005	4.73159205583019E-34	4.54630217161262E-33	35.06489	27.89538	13.78553	20.26518	19.39421	11.81112	6.588494	8.363101	8.607443	7.817308	11.70126	11.649	10.57747	20.02816	11.68809	7.774093	2.82894	2.190455	3.444929	3.732669	0.8620003	1.188481	1.27855	3.66546	3.34056	10.33104	8.579025	22.19006	11.90963	6.170322	2.331532	8.801889	6.993065	2.427353	4.978362	6.28376	6.486221	11.82722	12.2577	13.60367	5.405783	4.599909	2.946437	4.725809
VITMroCarlos_v1.3.g05244	-1.104	1.871	87.687	7.66741634994638E-21	4.62536538731591E-20	131.9547	249.8455	219.508	83.08724	143.5171	104.1526	63.41426	95.5783	98.50741	106.092	106.3751	83.48447	80.65324	164.676	104.024	212.4919	87.69714	84.33253	117.1276	90.51723	158.6081	124.7905	124.0193	194.2694	146.9847	328.0105	297.4062	251.2487	199.4864	132.3191	156.9898	161.9548	145.1061	145.6412	150.7733	131.959	115.1304	345.3547	336.2112	388.3848	147.3076	129.4546	150.2683	144.1372
VITMroCarlos_v1.3.g05269	2.311	1.158	226.504	3.45013166692001E-51	4.99693505458675E-50	75.66634	31.5339	39.23573	45.59666	33.35804	39.7283	42.00165	54.95752	38.2553	68.12225	62.76133	48.53748	50.243	55.63379	52.59638	28.50501	53.74986	37.23774	37.89422	22.39602	17.24001	29.71203	12.7855	10.99638	15.03252	240.1966	326.0029	226.9112	210.6517	183.0529	113.4679	63.3736	81.29438	57.44735	52.6284	65.19401	38.10655	282.2762	301.7729	195.2127	120.9544	166.2538	136.2727	90.57801
VITMroCarlos_v1.3.g05322	1.941	-1.027	87.38	8.95415270492213E-21	5.39057159680168E-20	0	0	0	0	0	0	0	0	0	0	0	0	0	0	0	0	0	0	0	0	0	0	0	0	0	29.05604	46.46972	32.92718	16.37575	28.10924	27.20121	10.56227	25.34986	28.31912	22.04703	14.13846	17.02633	34.69317	23.9317	15.64422	22.29886	17.74251	19.15184	31.50539
VITMroCarlos_v1.3.g05332	1.127	-1.217	36.029	1.9443923246695E-09	6.0848842501346E-09	0	0	0	0	1.551537	1.073738	0	0	0.9563826	0	1.063751	0	0	0	1.168809	0	1.41447	0	0	0	0	0	0	0	0	24.53621	20.73264	37.22203	22.33057	17.13978	13.98919	16.72359	23.60159	21.03706	14.93509	14.13846	25.94488	24.44291	25.0991	19.04514	16.89307	17.74251	25.04471	12.60216
VITMroCarlos_v1.3.g05333	1.127	-1.217	36.029	1.9443923246695E-09	6.0848842501346E-09	0	0	0	0	1.551537	1.073738	0	0	0.9563826	0	1.063751	0	0	0	1.168809	0	1.41447	0	0	0	0	0	0	0	0	24.53621	20.73264	37.22203	22.33057	17.13978	13.98919	16.72359	23.60159	21.03706	14.93509	14.13846	25.94488	24.44291	25.0991	19.04514	16.89307	17.74251	25.04471	12.60216
VITMroCarlos_v1.3.g05338	1.966	-0.748	100.877	9.78765634246769E-24	6.6798208615172E-23	0	0	0	0	0.7757684	0	0	0	0	0	2.127503	0.9707497	0	0	4.675234	0	0	0	0	0.9331673	0	2.376962	0	2.44364	0	29.05604	58.62334	23.62167	18.6088	19.19656	5.440241	23.7651	30.59466	16.18235	14.22389	32.98974	25.94488	37.84709	33.8546	24.48661	11.48729	17.08538	25.04471	18.90324
VITMroCarlos_v1.3.g05362	-2.511	0.577	278.445	1.63867052698525E-62	2.89286112111385E-61	76.5891	116.4329	90.13614	93.21983	89.98913	85.89902	96.35673	109.915	100.4202	97.15797	90.41886	116.49	84.61979	70.09858	72.46613	76.44525	56.5788	78.85639	76.93674	75.58656	78.44203	45.16229	72.87733	68.42192	61.80037	54.88364	48.61447	64.42274	46.14983	51.41935	78.49491	57.21228	44.58079	68.775	46.22765	53.41196	51.88977	63.07849	63.6233	56.45524	60.81506	57.82743	61.87517	53.55917
VITMroCarlos_v1.3.g05369	1.596	0.203	69.306	8.43211967685005E-17	4.20494807402573E-16	22.14625	31.5339	25.4502	14.18563	22.49728	20.40102	15.64767	23.89457	17.21489	23.45192	18.08377	11.649	19.83276	12.23943	4.675234	47.2924	9.90129	17.52364	10.33479	11.19801	10.344	14.26177	5.114199	18.3273	15.03252	58.11209	67.20236	60.12789	55.08206	50.73376	61.39701	62.49341	66.43412	68.775	68.27468	55.76837	65.67299	61.50152	67.1255	57.81561	52.70639	57.82743	66.29483	60.64789
VITMroCarlos_v1.3.g05371	1.959	-0.904	60.99	5.73681453084256E-15	2.58880223982388E-14	0	0	0	0	0	0	0	0	0	0	0	0	0	1.112676	0	0	0	0	0	0	0	1.188481	1.27855	0	0	31.6388	53.6189	54.40143	29.02973	41.13548	45.85346	36.96793	25.34986	34.79206	39.1157	19.63675	31.62033	44.15494	45.5286	42.85157	35.81331	33.51362	54.50908	33.08066
VITMroCarlos_v1.3.g05377	3.751	-0.549	277.187	3.07993782953226E-62	5.41779051932681E-61	0	0	0	0	0	0	0	0	0	0	0	0.9707497	0	0	0	0	0	0	0	0	0	0	0	0	3.34056	31.6388	35.74594	47.95915	40.93937	26.73806	58.2883	22.88491	67.30825	33.17382	36.27093	21.99316	29.99877	47.30886	40.859	58.49579	34.46187	75.56993	36.83046	40.95701
VITMroCarlos_v1.3.g05380	2.292	-1.071	95.79	1.27729762945924E-22	8.33377412218133E-22	0	0	0	0	0	1.073738	0.8235618	0	0	0	2.127503	0	0	1.112676	0	0	0	0	0	0.9331673	0.8620003	0	1.27855	0	0	29.05604	22.16248	7.158082	29.77409	36.33634	38.08169	21.12453	20.97919	60.68383	30.58137	51.84102	42.97121	7.884811	21.0132	17.00459	16.21735	19.05677	16.94201	22.84141
VITMroCarlos_v1.3.g05412	3.803	-0.171	1222.082	9.68780875707618E-268	9.72636228172169E-266	31.37385	32.74675	32.87318	40.53036	38.78842	54.76063	38.7074	27.47876	46.86275	34.61951	28.72129	18.44424	35.69897	30.04225	36.23306	29.15285	11.31576	24.09501	34.44929	42.9257	21.55001	36.84292	48.58489	52.53826	53.44896	0	0	0	0.7443522	0	0.7771773	1.760378	3.496532	0.8091177	2.844778	0.78547	4.864666	0	0.5837	0	0	1.31426	2.209828	1.57527
VITMroCarlos_v1.3.g05412	3.803	-0.171	1222.082	9.68780875707618E-268	9.72636228172169E-266	31.37385	32.74675	32.87318	40.53036	38.78842	54.76063	38.7074	27.47876	46.86275	34.61951	28.72129	18.44424	35.69897	30.04225	36.23306	29.15285	11.31576	24.09501	34.44929	42.9257	21.55001	36.84292	48.58489	52.53826	53.44896	0	0	0	0.7443522	0	0.7771773	1.760378	3.496532	0.8091177	2.844778	0.78547	4.864666	0	0.5837	0	0	1.31426	2.209828	1.57527
VITMroCarlos_v1.3.g05412	3.803	-0.171	1222.082	9.68780875707618E-268	9.72636228172169E-266	31.37385	32.74675	32.87318	40.53036	38.78842	54.76063	38.7074	27.47876	46.86275	34.61951	28.72129	18.44424	35.69897	30.04225	36.23306	29.15285	11.31576	24.09501	34.44929	42.9257	21.55001	36.84292	48.58489	52.53826	53.44896	0	0	0	0.7443522	0	0.7771773	1.760378	3.496532	0.8091177	2.844778	0.78547	4.864666	0	0.5837	0	0	1.31426	2.209828	1.57527
VITMroCarlos_v1.3.g05412	3.803	-0.171	1222.082	9.68780875707618E-268	9.72636228172169E-266	31.37385	32.74675	32.87318	40.53036	38.78842	54.76063	38.7074	27.47876	46.86275	34.61951	28.72129	18.44424	35.69897	30.04225	36.23306	29.15285	11.31576	24.09501	34.44929	42.9257	21.55001	36.84292	48.58489	52.53826	53.44896	0	0	0	0.7443522	0	0.7771773	1.760378	3.496532	0.8091177	2.844778	0.78547	4.864666	0	0.5837	0	0	1.31426	2.209828	1.57527
VITMroCarlos_v1.3.g05412	3.803	-0.171	1222.082	9.68780875707618E-268	9.72636228172169E-266	31.37385	32.74675	32.87318	40.53036	38.78842	54.76063	38.7074	27.47876	46.86275	34.61951	28.72129	18.44424	35.69897	30.04225	36.23306	29.15285	11.31576	24.09501	34.44929	42.9257	21.55001	36.84292	48.58489	52.53826	53.44896	0	0	0	0.7443522	0	0.7771773	1.760378	3.496532	0.8091177	2.844778	0.78547	4.864666	0	0.5837	0	0	1.31426	2.209828	1.57527
VITMroCarlos_v1.3.g05412	3.803	-0.171	1222.082	9.68780875707618E-268	9.72636228172169E-266	31.37385	32.74675	32.87318	40.53036	38.78842	54.76063	38.7074	27.47876	46.86275	34.61951	28.72129	18.44424	35.69897	30.04225	36.23306	29.15285	11.31576	24.09501	34.44929	42.9257	21.55001	36.84292	48.58489	52.53826	53.44896	0	0	0	0.7443522	0	0.7771773	1.760378	3.496532	0.8091177	2.844778	0.78547	4.864666	0	0.5837	0	0	1.31426	2.209828	1.57527
VITMroCarlos_v1.3.g05412	3.803	-0.171	1222.082	9.68780875707618E-268	9.72636228172169E-266	31.37385	32.74675	32.87318	40.53036	38.78842	54.76063	38.7074	27.47876	46.86275	34.61951	28.72129	18.44424	35.69897	30.04225	36.23306	29.15285	11.31576	24.09501	34.44929	42.9257	21.55001	36.84292	48.58489	52.53826	53.44896	0	0	0	0.7443522	0	0.7771773	1.760378	3.496532	0.8091177	2.844778	0.78547	4.864666	0	0.5837	0	0	1.31426	2.209828	1.57527
VITMroCarlos_v1.3.g05429	1.742	1.844	426.206	1.08822060784431E-94	2.98522376224353E-93	89.50774	48.5137	77.41104	103.3524	67.49185	95.56266	130.1228	127.836	121.4606	119.4931	117.0126	99.01647	153.3734	143.5352	120.3873	165.8473	86.28267	105.1419	115.9793	96.11624	139.6441	124.7905	109.9553	95.30196	106.8979	131.075	121.5362	158.9094	142.9156	170.7122	138.3376	161.9548	174.8266	175.5785	141.5277	120.9624	137.8322	138.7727	139.5043	140.798	152.7134	139.9687	116.3843	152.8012
VITMroCarlos_v1.3.g05489	2.718	-0.992	238.167	9.86942963356836E-54	1.51019157332316E-52	0.9227602	0	0	0	0	1.073738	0.8235618	0	0	1.116758	11.70126	0.9707497	0	1.112676	0	1.295682	2.82894	1.095228	3.444929	0	2.586001	0	0	0	0	7.102589	28.59675	7.158082	21.58621	17.13978	19.42943	17.60378	19.23093	29.93735	19.20225	26.70598	27.56644	7.884811	18.0947	12.2433	22.29886	12.48547	25.04471	18.90324
VITMroCarlos_v1.3.g05491	-1.896	-0.521	34.795	3.66294542795873E-09	1.1215680518367E-08	6.459322	1.212842	1.060425	4.053036	11.63653	9.66364	7.412056	17.92093	6.694678	65.88874	4.255005	3.882999	7.933105	7.788731	9.350468	52.47513	5.65788	3.285683	2.296619	131.5766	11.206	4.753925	38.35649	25.65822	262.234	0	1.429837	3.579041	2.233057	3.427956	0.7771773	5.281133	3.496532	1.618235	6.400751	1.57094	8.918554	4.730886	2.3348	1.360367	1.351446	1.97139	0.7366092	6.301079
VITMroCarlos_v1.3.g05560	-1.293	-0.301	51.896	5.85076060016837E-13	2.32400619883151E-12	67.3615	38.81096	16.9668	33.43755	44.2188	40.80204	39.53096	14.33674	19.12765	30.15247	20.21128	13.5905	21.15495	35.60563	15.19451	31.74421	11.31576	19.7141	27.55943	11.19801	11.206	7.130887	17.8997	17.10548	8.351401	55.52933	100.8035	85.89699	32.7515	22.62451	11.65766	18.48397	13.112	10.51853	16.35748	14.92393	17.02633	74.9057	78.79949	56.45524	20.27169	22.99954	19.88845	14.17743
VITMroCarlos_v1.3.g05563	-1.209	-1.127	61.187	5.18993453083723E-15	2.34609870323777E-14	12.91864	10.91558	29.6919	22.2917	14.7396	21.47476	15.64767	16.7262	21.04042	10.05082	6.382508	28.15174	10.57747	14.46479	17.53213	16.19603	15.55917	19.7141	11.4831	15.86384	13.79201	13.07329	12.7855	4.88728	10.02168	14.85087	11.4387	11.45293	8.187874	12.34064	13.98919	13.20283	6.993065	4.045588	7.823141	13.35299	8.107776	14.19266	14.5925	11.56312	12.83874	6.571298	16.2054	8.663984
VITMroCarlos_v1.3.g05609	1.73	-0.406	118.416	1.40588056782615E-27	1.10571214283306E-26	10.15036	7.277055	0	21.27844	16.29114	23.62223	32.94247	53.76279	46.86275	45.78709	54.25132	46.59598	58.17611	36.7183	16.36332	45.99672	19.80258	29.57115	32.15267	33.59402	26.72201	26.14659	23.0139	24.4364	18.37308	0	0	0	2.233057	3.427956	1.554355	1.760378	2.622399	4.854706	0	0.78547	2.432333	3.153924	0	0	0.6757229	2.628519	4.419655	0.7876349
VITMroCarlos_v1.3.g05609	1.73	-0.406	118.416	1.40588056782615E-27	1.10571214283306E-26	10.15036	7.277055	0	21.27844	16.29114	23.62223	32.94247	53.76279	46.86275	45.78709	54.25132	46.59598	58.17611	36.7183	16.36332	45.99672	19.80258	29.57115	32.15267	33.59402	26.72201	26.14659	23.0139	24.4364	18.37308	0	0	0	2.233057	3.427956	1.554355	1.760378	2.622399	4.854706	0	0.78547	2.432333	3.153924	0	0	0.6757229	2.628519	4.419655	0.7876349
VITMroCarlos_v1.3.g05609	1.73	-0.406	118.416	1.40588056782615E-27	1.10571214283306E-26	10.15036	7.277055	0	21.27844	16.29114	23.62223	32.94247	53.76279	46.86275	45.78709	54.25132	46.59598	58.17611	36.7183	16.36332	45.99672	19.80258	29.57115	32.15267	33.59402	26.72201	26.14659	23.0139	24.4364	18.37308	0	0	0	2.233057	3.427956	1.554355	1.760378	2.622399	4.854706	0	0.78547	2.432333	3.153924	0	0	0.6757229	2.628519	4.419655	0.7876349
VITMroCarlos_v1.3.g05609	1.73	-0.406	118.416	1.40588056782615E-27	1.10571214283306E-26	10.15036	7.277055	0	21.27844	16.29114	23.62223	32.94247	53.76279	46.86275	45.78709	54.25132	46.59598	58.17611	36.7183	16.36332	45.99672	19.80258	29.57115	32.15267	33.59402	26.72201	26.14659	23.0139	24.4364	18.37308	0	0	0	2.233057	3.427956	1.554355	1.760378	2.622399	4.854706	0	0.78547	2.432333	3.153924	0	0	0.6757229	2.628519	4.419655	0.7876349
VITMroCarlos_v1.3.g05635	-1.229	-1.053	22.75	1.84486446103996E-06	4.50859946154301E-06	14.76416	14.55411	20.14808	14.18563	12.41229	20.40102	11.52986	5.973644	3.82553	2.233516	1.063751	3.882999	1.322184	2.225352	0	8.421934	2.82894	7.666593	0	2.799502	2.586001	0	0	3.66546	1.67028	63.27761	63.62777	80.17052	20.09751	19.88215	6.994596	22.00472	13.98613	11.32765	11.37911	10.99658	14.594	75.69418	65.9581	71.41928	30.40753	24.97093	24.3081	18.90324
VITMroCarlos_v1.3.g05637	-1.045	0.646	83.21	7.37792257985149E-20	4.2442826113716E-19	47.98353	38.81096	51.96083	56.74251	69.81915	44.02325	33.76603	27.47876	41.12445	53.6044	48.93256	24.26874	21.15495	31.15492	32.72664	59.60138	21.21705	19.7141	21.81788	9.331673	12.93001	39.21988	16.62115	19.54912	23.38392	74.25433	70.77695	92.33926	77.41263	58.96085	80.82644	39.6085	62.06345	53.40177	66.85229	67.55042	74.59154	59.92456	68.8766	78.9013	69.59946	74.9128	65.55822	59.86025
VITMroCarlos_v1.3.g05666	-1.607	0.723	195.669	1.84094739146267E-44	2.30544099082747E-43	61.82494	43.66233	34.99403	81.06072	62.06147	69.79296	100.4745	72.87845	63.12125	82.64011	91.48262	77.65997	79.33105	48.95774	65.45328	66.72763	62.23668	75.57071	72.3435	60.65588	70.68403	87.94761	62.64894	61.091	73.49233	47.78105	57.90842	62.27532	74.43522	63.75999	71.50031	72.17549	70.80478	100.3306	76.09782	92.68545	80.26699	61.50152	57.2026	59.17597	59.46362	74.9128	75.13414	81.12639
VITMroCarlos_v1.3.g05670	-1.385	0.052	78.859	6.67002189470862E-19	3.66491132289863E-18	102.4264	115.22	102.8612	133.7502	79.90414	53.68689	30.47179	46.59442	48.77551	40.2033	25.53003	24.26874	18.51058	21.14084	12.85689	21.37876	7.07235	4.38091	17.22464	7.465339	5.172002	11.88481	8.949848	7.33092	10.02168	89.75089	97.94387	95.9183	83.36744	50.04816	67.61443	22.88491	16.60853	16.99147	23.46942	25.13504	20.26944	65.44393	65.3744	60.53634	64.19368	59.14169	54.50908	18.90324
VITMroCarlos_v1.3.g05682	4.575	0.367	552.881	2.97308074207951E-122	1.09970456471129E-120	0	0	0	0	0	0	0.8235618	1.194729	1.912765	0	1.063751	0.9707497	3.966553	0	0	1.943523	0	0	0	0	1.724001	3.565444	0	0	0	0.6456899	0	0	0	2.742365	0	0.8801889	2.622399	5.663824	2.844778	7.06923	0	1.576962	0	0	2.027169	0.6571298	2.209828	1.57527
VITMroCarlos_v1.3.g05695	-6.568	5.084	170.709	5.18005899434757E-39	5.70308844968881E-38	2139.881	3038.17	2920.411	1395.258	1327.34	1536.519	1605.122	1491.021	1804.694	1691.889	1694.556	2324.945	2058.641	2700.464	2115.543	1789.985	2710.125	2527.785	2396.522	1489.335	1480.055	1465.397	1206.951	728.2047	876.8971	1682.022	983.7282	962.7621	2244.222	2873.313	3067.519	2257.684	1946.694	2416.025	1602.321	1881.201	1488.588	790.8465	955.5168	1667.81	2578.559	2328.868	2329.158	3190.709
VITMroCarlos_v1.3.g05703	3.212	0.548	743.029	1.31546712239108E-163	6.82401459606633E-162	0	0	0	0	0.7757684	2.147476	0.8235618	0	0	1.116758	0	0.9707497	1.322184	0	1.168809	1.295682	1.41447	0	0	0	1.724001	1.188481	1.27855	0	0	28.41035	29.31167	20.75844	30.51844	44.56343	16.32072	23.7651	41.95839	29.93735	27.73659	29.84786	20.26944	18.92355	21.0132	36.72991	18.92024	25.62806	25.04471	20.47851
VITMroCarlos_v1.3.g05707	3.801	0.23	1257.463	1.98301076614062E-275	2.07562158809123E-273	3.691041	2.425685	1.060425	3.039777	0.7757684	3.221213	0	2.389457	0.9563826	1.116758	3.191254	0.9707497	2.644368	0	3.506426	0	0	2.190455	0	4.665837	3.448001	4.753925	8.949848	1.22182	3.34056	1.93707	2.859675	2.147425	1.488704	2.742365	0	1.760378	1.748266	1.618235	4.978362	3.14188	5.675443	1.576962	4.0859	0.6801836	2.027169	0.6571298	0.7366092	1.57527
VITMroCarlos_v1.3.g05707	3.801	0.23	1257.463	1.98301076614062E-275	2.07562158809123E-273	3.691041	2.425685	1.060425	3.039777	0.7757684	3.221213	0	2.389457	0.9563826	1.116758	3.191254	0.9707497	2.644368	0	3.506426	0	0	2.190455	0	4.665837	3.448001	4.753925	8.949848	1.22182	3.34056	1.93707	2.859675	2.147425	1.488704	2.742365	0	1.760378	1.748266	1.618235	4.978362	3.14188	5.675443	1.576962	4.0859	0.6801836	2.027169	0.6571298	0.7366092	1.57527
VITMroCarlos_v1.3.g05725	1.361	0.211	127.991	1.12771377285637E-29	9.49963682460089E-29	23.99177	13.34127	19.08765	24.31822	14.7396	22.54849	7.412056	13.14202	10.52021	2.233516	4.255005	1.941499	17.18839	18.91549	7.012851	4.534888	2.82894	1.095228	11.4831	9.331673	6.896003	5.942406	7.671298	6.1091	18.37308	21.95346	34.3161	29.34814	22.33057	24.68129	23.31532	19.36416	13.98613	14.56412	12.09031	25.92051	23.51255	28.38532	19.2621	12.92349	15.54163	21.02815	19.88845	20.47851
VITMroCarlos_v1.3.g05736	-3.188	3.727	201.943	7.86845826294438E-46	1.01820816548588E-44	956.9024	1494.222	1392.338	1034.537	783.5261	894.4236	673.6735	685.7743	773.7135	632.0852	677.6096	730.9745	407.2327	482.9013	414.927	724.2863	479.5053	486.2811	408.7982	693.3433	593.9182	651.2877	469.2278	403.2006	472.6893	1038.915	945.1226	1171.062	727.9764	692.4472	776.4001	514.9105	521.8575	595.5106	458.7205	470.4965	531.8701	975.3511	946.1776	1178.758	668.2899	674.2152	575.2918	431.6239
VITMroCarlos_v1.3.g05742	1.9	-1.033	82.718	9.46425550445516E-20	5.42439669368938E-19	0.9227602	2.425685	2.12085	1.013259	2.327305	0	0	2.389457	0	1.116758	0	0	0	3.338027	0	2.591364	2.82894	0	0	2.799502	1.724001	0	2.557099	1.22182	0	29.05604	45.03988	27.20071	29.77409	30.16602	43.52193	21.12453	34.09119	16.18235	36.27093	33.77521	23.51255	37.05861	25.6828	31.28845	35.13759	25.62806	33.88402	39.38174
VITMroCarlos_v1.3.g05777	-3.818	-0.588	459.709	5.56203678385743E-102	1.65498628779355E-100	23.99177	25.46969	18.02723	15.19889	20.94575	40.80204	28.0011	26.28403	22.95318	15.63462	13.82877	29.12249	29.08805	38.94365	23.37617	33.03989	35.36175	28.47592	36.74591	70.92072	71.54603	51.10469	63.92749	65.97828	75.16261	9.039658	12.86854	20.75844	14.88704	14.39742	14.76637	9.682078	10.4896	18.60971	25.60301	19.63675	18.64789	8.673292	16.9273	12.2433	14.19018	15.77112	19.88845	14.96506
VITMroCarlos_v1.3.g05785	3.146	-0.695	168.712	1.41421197971739E-38	1.54261991889572E-37	0	6.064212	3.181275	3.039777	0.7757684	1.073738	2.470685	0	0	0	1.063751	7.765997	3.966553	5.563379	0	0	4.24341	8.761821	0	7.465339	0.8620003	2.376962	10.2284	0	10.02168	0	0	0	0	0.6855913	0	0	0	0.8091177	0	0	0	1.576962	0	0	0	0	0	0.7876349
VITMroCarlos_v1.3.g05786	3.247	-0.978	291.894	1.92275028952609E-65	3.57842498713378E-64	0	3.638527	0	8.106072	3.103073	6.442427	11.52986	10.75256	4.781913	10.05082	9.573762	20.38574	14.54403	1.112676	16.36332	6.478411	7.07235	27.38069	24.1145	11.19801	5.172002	9.50785	7.671298	7.33092	3.34056	0	0	0	0	0	1.554355	0	0	0	0	0	0	0	0	0	0	0	0	0
VITMroCarlos_v1.3.g05789	1.542	0.564	113.112	2.03946352349082E-26	1.53921873748091E-25	60.90218	43.66233	22.26893	9.119331	3.878842	7.516164	17.2948	21.50512	30.60424	32.38599	25.53003	78.63072	39.66553	30.04225	21.03855	29.15285	33.94728	25.19024	22.96619	39.19303	32.75601	28.52355	25.57099	45.20734	11.69196	1.93707	2.859675	2.863233	2.233057	2.056774	2.331532	7.041511	4.370666	4.045588	4.978362	3.92735	0.8107776	1.576962	3.5022	1.360367	4.73006	5.257039	0.7366092	2.362905
VITMroCarlos_v1.3.g05798	2.182	1.631	348.22	1.03438488330845E-77	2.29736182096429E-76	3.691041	1.212842	3.181275	3.039777	0	0	4.117809	2.389457	2.869148	2.233516	0	6.795248	1.322184	1.112676	3.506426	2.591364	4.24341	3.285683	0	6.532171	6.034002	3.565444	0	0	3.34056	139.469	87.935	82.31795	44.66113	74.04386	90.92975	101.2217	119.7562	152.9232	236.1166	138.2427	134.5891	70.9633	52.533	69.37873	76.35669	56.51317	34.62063	200.0593
VITMroCarlos_v1.3.g05811	-3.451	1.026	114.073	1.25579827574483E-26	9.56084542304879E-26	62.7477	145.5411	107.1029	145.9093	98.52258	75.16164	76.59124	87.2152	102.3329	110.5591	73.39884	62.12798	91.23071	86.78871	106.3616	176.8606	110.3287	75.57071	56.26717	111.9801	85.33803	106.9633	140.6405	101.4111	135.2927	6.456899	6.434269	2.147425	8.932226	6.170322	6.217418	6.161322	9.615464	11.32765	3.555973	4.71282	10.54011	3.942405	2.3348	236.0237	4.054337	11.17121	9.57592	5.513444
VITMroCarlos_v1.3.g05817	1.421	2.376	161.861	4.43654056381492E-37	4.67690599364732E-36	11.07312	1.212842	11.66468	6.079554	3.878842	9.66364	117.7693	115.8887	253.4414	261.3214	274.4478	373.7386	248.5706	214.7464	202.2039	284.4022	131.5457	233.2835	174.5431	168.9033	86.20003	128.356	104.8411	96.52378	58.45981	1.93707	10.00886	5.726466	40.19502	30.16602	28.75556	51.93114	21.85333	24.27353	43.38287	14.92393	36.48499	1.576962	7.0044	11.56312	27.02892	26.94232	29.46437	22.84141
VITMroCarlos_v1.3.g05818	2.834	-0.193	354.533	4.36654533670962E-79	9.9067885244933E-78	12.91864	14.55411	5.302126	31.41103	10.86076	34.35961	18.94192	33.4524	35.38616	15.63462	23.40253	16.50274	15.86621	15.57746	25.71379	20.73091	12.73023	18.61887	10.33479	11.19801	9.482004	19.0157	17.8997	13.44002	25.0542	0	0	0	0	0	0	0	1.748266	0	0.7111946	0	0	0	0	0	0	0	0	0
VITMroCarlos_v1.3.g05819	1.652	-0.794	85.985	1.81267853048903E-20	1.07807439420602E-19	2.768281	1.212842	2.12085	18.23866	1.551537	4.294951	2.470685	1.194729	2.869148	2.233516	15.95627	11.649	10.57747	2.225352	12.85689	1.295682	7.07235	5.476138	2.296619	7.465339	6.034002	5.942406	2.557099	4.88728	3.34056	5.811209	2.144756	2.863233	2.977409	5.48473	3.885887	5.281133	5.244799	3.236471	2.844778	17.28034	9.729332	6.307849	4.6696	4.761285	4.054337	5.257039	0	11.02689
VITMroCarlos_v1.3.g05844	-4.392	0.26	768.677	3.4859189085825E-169	1.89143140486452E-167	31.37385	29.10822	21.2085	19.25192	17.0669	16.10607	17.2948	27.47876	22.95318	41.32006	29.78504	29.12249	11.89966	28.92957	24.54498	36.92694	31.11834	22.99978	17.22464	19.59651	31.89401	30.90051	29.40664	23.21458	10.02168	60.04916	43.61004	40.80107	84.85615	68.55913	65.28289	57.21228	75.17545	84.14824	95.30008	96.6128	83.5101	52.03975	36.7731	40.13083	76.35669	65.71298	100.1789	55.13444
VITMroCarlos_v1.3.g05845	-4.392	0.26	768.677	3.4859189085825E-169	1.89143140486452E-167	31.37385	29.10822	21.2085	19.25192	17.0669	16.10607	17.2948	27.47876	22.95318	41.32006	29.78504	29.12249	11.89966	28.92957	24.54498	36.92694	31.11834	22.99978	17.22464	19.59651	31.89401	30.90051	29.40664	23.21458	10.02168	60.04916	43.61004	40.80107	84.85615	68.55913	65.28289	57.21228	75.17545	84.14824	95.30008	96.6128	83.5101	52.03975	36.7731	40.13083	76.35669	65.71298	100.1789	55.13444
VITMroCarlos_v1.3.g05857	-1.143	-0.143	58.571	1.96072153114101E-14	8.57147770063525E-14	3.691041	1.212842	2.12085	3.039777	1.551537	4.294951	3.294247	2.389457	5.738295	4.467033	2.127503	4.853748	1.322184	5.563379	4.675234	1.295682	5.65788	5.476138	6.889857	13.06434	8.620003	1.188481	11.50695	9.77456	3.34056	42.61553	39.32053	46.52754	61.78123	59.64644	58.2883	92.41983	74.30131	89.00294	66.1411	53.41196	53.51132	32.32772	54.8678	51.69395	50.67922	49.28474	62.61178	83.4893
VITMroCarlos_v1.3.g05858	-5.609	-1.008	412.486	1.05435461367802E-91	2.78366593308892E-90	3.691041	8.489897	3.181275	13.17237	6.206147	9.66364	12.35343	14.33674	11.47659	20.10165	13.82877	13.5905	11.89966	15.57746	11.68809	18.13955	7.07235	10.95228	12.63141	15.86384	17.24001	24.95811	28.12809	18.3273	10.02168	12.26811	15.72821	21.47425	16.37575	19.19656	13.21201	20.24434	21.85333	17.80059	12.8015	8.640169	33.24188	14.98114	9.339199	10.20275	16.89307	13.1426	19.15184	22.05378
VITMroCarlos_v1.3.g05877	1.258	0.591	162.07	3.99302109345186E-37	4.21236610491131E-36	19.37797	23.04401	22.26893	27.35799	41.11572	37.58082	28.0011	25.0893	23.90956	44.67033	38.29505	31.06399	21.15495	17.80281	23.37617	27.20933	8.48682	9.857048	19.52126	5.599004	6.034002	5.942406	6.392749	6.1091	5.01084	52.94657	33.60118	39.36945	29.77409	24.68129	38.85887	15.8434	11.36373	21.84618	4.978362	4.71282	18.64789	82.79051	42.6101	43.53175	28.38036	24.3138	22.83489	18.1156
VITMroCarlos_v1.3.g05878	1.434	0.189	172.378	2.23772215482969E-39	2.48779076625642E-38	11.07312	20.61832	15.90638	28.37125	26.37612	19.32728	20.58904	14.33674	20.08403	36.85302	52.12382	25.23949	15.86621	15.57746	17.53213	20.73091	5.65788	5.476138	12.63141	5.599004	4.310002	4.753925	5.114199	6.1091	1.67028	32.93018	15.01329	20.04263	20.84186	12.34064	28.75556	12.32264	5.244799	15.37324	2.844778	3.92735	11.35089	32.32772	32.1035	37.4101	24.32602	15.77112	16.2054	13.38979
VITMroCarlos_v1.3.g05882	-6.522	2.084	1887.613	0	0	232.5356	320.1904	295.8586	727.52	584.9294	560.4911	373.0735	347.6661	408.3754	284.7734	359.548	398.0074	241.9597	319.338	254.8003	264.967	226.3152	151.1414	155.0218	110.1137	85.33803	124.7905	75.43443	68.42192	45.09756	278.938	192.3131	278.4494	169.7123	200.8782	177.1964	53.69152	94.40638	60.68383	103.8344	85.61622	62.42988	213.6784	172.1915	246.9066	191.9053	200.4246	194.4648	91.36565
VITMroCarlos_v1.3.g05886	-5.502	-0.382	275.993	5.60934354058933E-62	9.83784868018867E-61	28.60557	64.28065	49.83998	190.4927	121.0199	89.12023	41.17809	37.03659	50.68828	24.56868	56.37882	69.89398	34.37679	31.15492	53.76519	44.70103	80.62479	38.33297	8.038167	8.398506	4.310002	20.20418	7.671298	8.55274	8.351401	36.80432	28.59675	28.63233	17.1201	43.87784	16.32072	11.44246	24.47573	8.091177	21.33584	10.99658	4.053888	26.01988	19.8458	51.69395	31.08325	24.3138	32.41081	6.301079
VITMroCarlos_v1.3.g05902	-1.895	0.352	108.973	1.64534834796721E-25	1.20450761872391E-24	227.9218	144.3282	191.937	164.148	140.4141	141.7334	130.9463	115.8887	157.8031	107.2088	119.1402	121.3437	87.26416	99.02815	74.80374	232.5749	96.18396	93.09435	82.67829	79.31922	94.82004	80.81672	71.59878	65.97828	75.16261	5.811209	0	4.294849	4.466113	5.48473	6.994596	8.801889	0.8741331	2.427353	4.267168	2.35641	2.432333	7.884811	3.5022	8.842387	8.784398	1.31426	5.892874	2.362905
VITMroCarlos_v1.3.g05914	-1.382	-0.493	31.6	1.89420129109125E-08	5.48632514072617E-08	3.691041	10.91558	10.60425	6.079554	2.327305	1.073738	3.294247	3.584186	1.912765	1.116758	3.191254	3.882999	1.322184	4.450703	5.844043	7.126252	4.24341	2.190455	0	3.732669	2.586001	1.188481	2.557099	3.66546	0	51.0095	50.04431	42.94849	42.42807	63.0744	69.16878	69.53492	47.20319	62.30206	45.51645	55.76837	55.13288	53.61671	53.1167	59.17597	33.11042	73.59854	45.66977	40.95701
VITMroCarlos_v1.3.g05923	-1.107	-0.76	14.476	0.000141968212844	0.000286704689279	5.536561	10.91558	7.422976	14.18563	9.30922	7.516164	6.588494	64.51535	21.04042	5.583791	11.70126	9.707497	10.57747	3.338027	10.51928	8.421934	35.36175	2.190455	1.14831	5.599004	3.448001	4.753925	8.949848	8.55274	3.34056	10.33104	7.864106	4.294849	11.90963	10.28387	13.21201	16.72359	19.23093	13.755	11.37911	8.640169	6.486221	8.673292	72.96249	9.52257	6.081506	13.1426	11.04914	16.54033
VITMroCarlos_v1.3.g05937	-1.128	-1.284	19.413	1.05284714330036E-05	2.40179991721127E-05	1.84552	8.489897	10.60425	6.079554	4.65461	23.62223	14.00055	3.584186	9.563826	16.75137	7.446259	6.795248	2.644368	13.35211	2.337617	5.83057	5.65788	10.95228	10.33479	2.799502	1.724001	5.942406	3.835649	6.1091	0	11.62242	28.59675	20.75844	20.09751	14.39742	19.42943	11.44246	9.615464	16.99147	4.267168	9.425639	11.35089	42.57798	28.0176	27.20734	14.19018	41.39918	23.57149	14.96506
VITMroCarlos_v1.3.g05947	3.748	2.782	504.414	1.04136080589034E-111	3.46146924633618E-110	63.67046	118.8586	92.25699	44.5834	27.92766	37.58082	9.882741	10.75256	20.08403	10.05082	18.08377	10.67825	7.933105	7.788731	7.012851	52.47513	12.73023	4.38091	2.296619	7.465339	5.172002	0	2.557099	6.1091	0	67.15175	82.21565	97.34992	29.77409	19.19656	30.30992	7.9217	9.615464	10.51853	12.09031	8.640169	5.675443	122.2146	71.7951	76.18056	22.29886	30.22797	16.94201	15.7527
VITMroCarlos_v1.3.g05951	2.15	5.492	271.279	5.97315593043382E-61	1.0292448546329E-59	200.239	382.0454	343.5778	733.5995	570.9655	819.2619	1050.865	1045.388	1197.391	843.1525	743.5622	1529.901	649.1925	576.3661	455.8353	678.2896	367.7622	254.0928	568.4132	119.4454	131.8861	99.83242	117.6266	76.97466	50.1084	278.2923	209.4712	256.9752	545.6101	702.0455	793.498	263.1765	313.8138	163.4418	54.76198	30.63333	56.75443	181.3506	130.1651	181.609	438.5442	598.6453	543.6176	268.5835
VITMroCarlos_v1.3.g05954	1.554	0.738	17.171	3.41679069569361E-05	7.37394245556688E-05	7.382082	6.064212	13.78553	20.26518	25.60036	3.221213	8.235618	14.33674	69.81593	8.934066	6.382508	22.32724	7.933105	6.676055	5.844043	18.13955	1.41447	3.285683	0	2.799502	0.8620003	0	7.671298	8.55274	11.69196	9.039658	15.01329	7.873891	19.35316	21.93892	46.63064	21.12453	25.34986	27.51	39.8269	38.48803	20.26944	17.34658	14.5925	27.88753	34.46187	26.94232	56.71891	36.2312
VITMroCarlos_v1.3.g05977	1.29	1.088	229.276	8.57550425503461E-52	1.25681806899631E-50	78.43462	86.11181	58.32338	102.3392	146.6202	73.01417	62.59069	63.32062	58.33934	51.37088	70.20759	46.59598	48.92082	92.35209	70.12851	44.70103	69.30903	55.85661	56.26717	77.45289	76.71803	76.0628	33.24229	46.42916	76.83289	17.43363	17.15805	15.03197	17.1201	11.65505	4.663064	8.801889	12.23786	8.091177	5.689557	12.56752	7.296999	19.71203	15.1762	15.64422	7.432952	13.79973	10.31253	8.663984
VITMroCarlos_v1.3.g05981	2.232	-0.842	182.743	1.22021143124818E-41	1.43608376459938E-40	0.9227602	0	0	0	0	0	0	0	0.9563826	0	0	0.9707497	0	0	0	1.295682	4.24341	1.095228	0	0	1.724001	0	0	0	0	24.53621	12.86854	27.20071	17.86445	15.08301	17.0979	21.12453	13.112	15.37324	12.8015	21.20769	16.21555	23.65443	15.7599	23.12624	14.19018	12.48547	20.62506	11.81452
VITMroCarlos_v1.3.g06001	1.636	-0.668	41.552	1.14763774732315E-10	3.92751575509999E-10	23.99177	6.064212	5.302126	11.14585	19.39421	12.88485	9.059179	17.92093	13.38936	12.28434	11.70126	6.795248	9.25529	17.80281	9.350468	3.239205	11.31576	10.95228	13.77971	8.398506	3.448001	7.130887	1.27855	3.66546	3.34056	39.38708	70.77695	50.10658	54.33771	47.99139	31.86427	14.96321	14.86026	17.80059	19.20225	16.49487	9.729332	78.84811	77.04839	68.01836	30.40753	40.74205	30.20098	37.80647
VITMroCarlos_v1.3.g06023	2.187	-0.226	83.342	6.90253570504728E-20	3.97700851856101E-19	29.52833	32.74675	92.25699	40.53036	24.04882	7.516164	42.00165	5.973644	22.95318	13.4011	23.40253	6.795248	34.37679	60.08449	17.53213	29.80069	19.80258	8.761821	20.66957	33.59402	33.61801	14.26177	30.68519	109.9638	38.41644	26.47328	5.004431	7.158082	18.6088	17.13978	24.0925	17.60378	15.7344	34.79206	55.47318	3.92735	25.94488	3.942405	26.2665	8.162203	6.757229	53.88465	24.3081	37.01884
VITMroCarlos_v1.3.g06024	1.76	0.711	96.104	1.09023775319159E-22	7.13221359950268E-22	55.36561	87.32465	111.3446	82.07398	72.14646	51.53941	24.70685	29.86822	33.47339	30.15247	40.42255	32.03474	14.54403	28.92957	19.86974	43.40535	35.36175	22.99978	33.30098	29.86136	28.44601	16.63874	31.96374	36.6546	28.39476	65.21468	95.08419	60.12789	79.64568	69.24472	90.15257	108.2632	90.90984	102.7579	96.01127	94.25639	85.13165	76.48266	78.21579	74.8202	98.65554	67.02724	95.02259	114.9947
VITMroCarlos_v1.3.g06028	1.38	-1.258	35.865	2.11514075033704E-09	6.59058477015713E-09	20.30073	14.55411	12.7251	9.119331	8.533452	7.516164	7.412056	2.389457	7.651061	5.583791	4.255005	6.795248	2.644368	0	1.168809	7.774093	11.31576	5.476138	4.593238	4.665837	3.448001	4.753925	1.27855	0	1.67028	20.01639	40.75037	30.77975	11.90963	21.93892	16.32072	19.36416	20.97919	19.41882	17.06867	13.35299	15.40478	38.63557	23.9317	19.72532	16.21735	28.25658	18.41523	21.26614
VITMroCarlos_v1.3.g06053	3.184	1.561	960.284	7.71244081714832E-211	5.57961067646488E-209	6.459322	7.277055	10.60425	6.079554	4.65461	3.221213	1.647124	4.778915	0	2.233516	1.063751	2.912249	2.644368	1.112676	3.506426	1.943523	0	0	1.14831	3.732669	1.724001	0	0	1.22182	0	358.3579	412.5081	381.5258	274.666	208.4198	192.74	152.2727	164.337	137.55	106.6792	114.6786	99.72565	358.7589	353.1385	370.0199	228.3943	229.3383	209.9336	185.0942
VITMroCarlos_v1.3.g06061	1.281	-1.164	64.739	8.54896996363313E-16	4.04196614474706E-15	4.613801	10.91558	7.422976	2.026518	6.206147	3.221213	4.941371	9.55783	2.869148	11.16758	6.382508	7.765997	10.57747	5.563379	7.012851	22.0266	2.82894	1.095228	12.63141	4.665837	6.034002	1.188481	1.27855	3.66546	3.34056	3.228449	5.004431	2.147425	7.443522	10.28387	10.88048	8.801889	9.615464	18.60971	12.8015	12.56752	8.918554	8.673292	4.6696	3.400918	14.8659	13.79973	6.629483	10.23925
VITMroCarlos_v1.3.g06069	5.172	-0.441	214.228	1.64207607562759E-48	2.24602222077384E-47	7.382082	3.638527	0	5.066295	0.7757684	2.147476	10.7063	4.778915	5.738295	10.05082	3.191254	12.61975	27.76587	15.57746	25.71379	22.67444	19.80258	36.14251	11.4831	19.59651	10.344	9.50785	8.949848	3.66546	5.01084	0	0	0	0	0	0	0	0	0	0	0	0	0	0	0	0	0	0	0
VITMroCarlos_v1.3.g06132	1.55	0.525	49.93	1.59324009441819E-12	6.14660408664771E-12	26.76005	71.5577	586.4151	41.54362	222.6455	18.25354	6.588494	4.778915	24.86595	11.16758	11.70126	3.882999	19.83276	8.901407	8.18166	38.22262	21.21705	4.38091	6.889857	47.59153	8.620003	7.130887	12.7855	10.99638	10.02168	0.6456899	20.73264	23.62167	24.56362	2.056774	13.21201	5.281133	37.58772	17.80059	7.823141	18.85128	25.13411	2.365443	54.2841	65.97781	4.73006	21.68528	2.946437	11.02689
VITMroCarlos_v1.3.g06133	2.624	0.381	248.922	4.46218665771382E-56	7.1079527024144E-55	82.12566	65.49349	54.08168	43.57014	44.99457	35.43335	7.412056	20.31039	3.82553	24.56868	32.97629	11.649	35.69897	56.74647	38.57068	13.60466	15.55917	10.95228	5.741548	8.398506	11.206	27.33507	28.12809	18.3273	10.02168	24.53621	36.46086	16.46359	23.07492	13.02623	17.0979	5.281133	7.867198	2.427353	2.844778	0	2.432333	63.86697	43.1938	28.56771	17.5688	21.02815	16.94201	0
VITMroCarlos_v1.3.g06133	2.624	0.381	248.922	4.46218665771382E-56	7.1079527024144E-55	82.12566	65.49349	54.08168	43.57014	44.99457	35.43335	7.412056	20.31039	3.82553	24.56868	32.97629	11.649	35.69897	56.74647	38.57068	13.60466	15.55917	10.95228	5.741548	8.398506	11.206	27.33507	28.12809	18.3273	10.02168	24.53621	36.46086	16.46359	23.07492	13.02623	17.0979	5.281133	7.867198	2.427353	2.844778	0	2.432333	63.86697	43.1938	28.56771	17.5688	21.02815	16.94201	0
VITMroCarlos_v1.3.g06134	1.027	0.801	150.674	1.23480772975097E-34	1.20888291074824E-33	44.29249	25.46969	45.59828	28.37125	24.82459	42.94951	40.35453	41.81551	31.56062	23.45192	48.93256	43.68374	40.98771	42.28168	32.72664	62.84058	18.38811	36.14251	25.26281	30.79452	28.44601	27.33507	25.57099	34.21096	26.72448	14.20518	27.16691	27.20071	20.09751	18.51096	20.20661	13.20283	30.59466	24.27353	15.64628	7.8547	16.21555	21.28899	21.5969	14.96404	35.13759	32.85649	15.46879	36.2312
VITMroCarlos_v1.3.g06137	1.455	-1.039	92.181	7.90838054195856E-22	4.98892217262216E-21	19.37797	10.91558	1.060425	6.079554	6.981915	11.81112	5.764932	5.973644	12.43297	8.934066	8.510011	8.736747	17.18839	14.46479	8.18166	15.54819	4.24341	4.38091	9.186476	5.599004	6.896003	13.07329	3.835649	9.77456	6.681121	3.228449	5.71935	3.579041	2.233057	4.113548	1.554355	1.760378	3.496532	5.663824	6.400751	3.14188	3.243111	3.942405	6.4207	3.400918	23.6503	3.942779	2.209828	7.876349
VITMroCarlos_v1.3.g06147	-6.621	3.165	2116.954	0	0	4.613801	9.702739	8.483401	10.13259	3.103073	9.66364	3.294247	10.75256	8.607443	11.16758	11.70126	11.649	15.86621	16.69014	8.18166	6.478411	11.31576	21.90455	2.296619	19.59651	9.482004	15.45026	11.50695	12.2182	11.69196	335.7587	285.9675	291.334	495.7385	479.2283	493.5076	620.5332	590.914	617.3568	556.1542	555.3273	583.7599	301.1998	297.687	306.0826	502.7378	477.0763	414.711	550.5568
VITMroCarlos_v1.3.g06154	-1.918	2.104	308.94	3.71705177535323E-69	7.32907262879768E-68	7.382082	24.25685	15.90638	39.5171	38.01265	46.17072	51.88439	50.17861	53.55742	51.37088	41.4863	61.15723	50.243	63.42252	49.08996	57.65786	26.87493	15.33319	25.26281	49.45787	31.03201	35.65444	11.50695	30.5455	20.04336	184.0216	52.90399	112.3819	214.3734	300.9746	345.8439	175.1576	235.1418	159.3962	108.8128	80.9034	131.346	63.07849	77.04839	89.78424	244.6117	257.5949	310.8491	148.0754
VITMroCarlos_v1.3.g06158	-7.811	0.245	1317.146	2.12459291664857E-288	2.38447182968501E-286	20.30073	16.97979	42.41701	45.59666	42.66726	47.24446	50.23727	53.76279	50.68828	31.26923	19.14752	28.15174	38.34334	50.07041	31.55783	26.56148	39.60516	36.14251	25.26281	46.65837	60.34002	48.72773	39.63504	48.8728	75.16261	41.96984	52.18907	57.98047	34.2402	38.39311	28.75556	41.36888	43.70666	38.83765	58.31796	39.2735	48.64666	43.36646	47.2797	39.45065	46.62488	42.71344	50.08943	36.2312
VITMroCarlos_v1.3.g06163	-1.302	-0.483	9.988	0.001575472142317	0.002815816604587	7.382082	15.76695	7.422976	7.092813	5.430379	0	3.294247	2.389457	3.82553	82.64011	4.255005	0.9707497	1.322184	5.563379	2.337617	193.0566	0	4.38091	4.593238	4.665837	1.724001	1.188481	1.27855	1.22182	1.67028	5.811209	1.429837	59.41208	154.8253	8.227096	9.326128	128.5076	5.244799	2.427353	5.689557	93.47092	4.864666	111.1758	4.0859	0	2.702892	5.257039	2.946437	2.362905
VITMroCarlos_v1.3.g06208	-2.437	-0.957	124.492	6.5738391659394E-29	5.40200475114235E-28	9.227602	19.40548	10.60425	16.21214	24.82459	5.368689	7.412056	4.778915	2.869148	11.16758	9.573762	5.824498	5.288737	20.02816	10.51928	10.36546	14.1447	19.7141	19.52126	36.39353	32.75601	33.27747	28.12809	25.65822	18.37308	18.07932	11.4387	32.92718	11.16528	23.9957	20.98379	27.28586	34.09119	29.12824	35.55973	29.84786	31.62033	18.13506	19.2621	21.76588	16.21735	29.57084	16.94201	32.29303
VITMroCarlos_v1.3.g06216	-3.316	0.419	122.269	2.01607281966045E-28	1.63215637460004E-27	1.84552	2.425685	2.12085	2.026518	0.7757684	0	0	0	1.912765	0	0	4.853748	1.322184	4.450703	0	2.591364	1.41447	2.190455	1.14831	3.732669	3.448001	2.376962	5.114199	3.66546	6.681121	46.48967	17.15805	15.03197	33.49585	54.8473	53.62523	57.21228	34.09119	28.31912	86.76574	91.11451	35.67422	12.6157	22.1806	48.97322	43.92199	36.14214	19.15184	112.6318
VITMroCarlos_v1.3.g06217	-3.316	0.419	122.269	2.01607281966045E-28	1.63215637460004E-27	1.84552	2.425685	2.12085	2.026518	0.7757684	0	0	0	1.912765	0	0	4.853748	1.322184	4.450703	0	2.591364	1.41447	2.190455	1.14831	3.732669	3.448001	2.376962	5.114199	3.66546	6.681121	46.48967	17.15805	15.03197	33.49585	54.8473	53.62523	57.21228	34.09119	28.31912	86.76574	91.11451	35.67422	12.6157	22.1806	48.97322	43.92199	36.14214	19.15184	112.6318
VITMroCarlos_v1.3.g06218	-3.316	0.419	122.269	2.01607281966045E-28	1.63215637460004E-27	1.84552	2.425685	2.12085	2.026518	0.7757684	0	0	0	1.912765	0	0	4.853748	1.322184	4.450703	0	2.591364	1.41447	2.190455	1.14831	3.732669	3.448001	2.376962	5.114199	3.66546	6.681121	46.48967	17.15805	15.03197	33.49585	54.8473	53.62523	57.21228	34.09119	28.31912	86.76574	91.11451	35.67422	12.6157	22.1806	48.97322	43.92199	36.14214	19.15184	112.6318
VITMroCarlos_v1.3.g06220	-1.772	-0.694	38.869	4.53289346148501E-10	1.48663795891837E-09	1.84552	1.212842	1.060425	5.066295	3.878842	2.147476	5.764932	3.584186	1.912765	2.233516	5.318757	9.707497	5.288737	3.338027	7.012851	1.295682	0	2.190455	2.296619	2.799502	11.206	2.376962	0	2.44364	1.67028	9.685348	73.63663	6.442274	40.19502	9.598278	108.0276	11.44246	7.867198	10.51853	7.823141	25.13504	141.0753	71.75178	8.171799	19.04514	10.13584	14.45686	33.14741	11.02689
VITMroCarlos_v1.3.g06276	2.735	1.924	238.41	8.73944965930113E-54	1.34006408100567E-52	0	0	0	0	0.7757684	0	0	0	0	0	0	0	0	0	0	0.6478411	1.41447	0	0	0	0.8620003	1.188481	0	0	0	47.13536	33.60118	85.18118	101.2319	86.3845	76.94055	150.5123	127.6234	280.7638	292.301	254.4923	196.2082	61.50152	88.13869	48.29304	100.007	128.1403	137.7459	180.3684
VITMroCarlos_v1.3.g06282	-2.194	-0.204	85.914	1.87969173671585E-20	1.11635535196462E-19	15.68692	16.97979	6.362551	6.079554	16.29114	8.589902	6.588494	15.53147	12.43297	20.10165	26.59378	17.47349	35.69897	12.23943	17.53213	6.478411	24.04599	21.90455	19.52126	11.19801	15.51601	16.63874	23.0139	17.10548	10.02168	38.74139	144.4136	13.60036	23.07492	65.81676	20.20661	22.88491	16.60853	25.08265	12.8015	16.49487	23.51255	19.71203	39.6916	52.37414	24.32602	68.3415	55.24569	184.3066
VITMroCarlos_v1.3.g06283	-2.194	-0.204	85.914	1.87969173671585E-20	1.11635535196462E-19	15.68692	16.97979	6.362551	6.079554	16.29114	8.589902	6.588494	15.53147	12.43297	20.10165	26.59378	17.47349	35.69897	12.23943	17.53213	6.478411	24.04599	21.90455	19.52126	11.19801	15.51601	16.63874	23.0139	17.10548	10.02168	38.74139	144.4136	13.60036	23.07492	65.81676	20.20661	22.88491	16.60853	25.08265	12.8015	16.49487	23.51255	19.71203	39.6916	52.37414	24.32602	68.3415	55.24569	184.3066
VITMroCarlos_v1.3.g06284	-2.194	-0.204	85.914	1.87969173671585E-20	1.11635535196462E-19	15.68692	16.97979	6.362551	6.079554	16.29114	8.589902	6.588494	15.53147	12.43297	20.10165	26.59378	17.47349	35.69897	12.23943	17.53213	6.478411	24.04599	21.90455	19.52126	11.19801	15.51601	16.63874	23.0139	17.10548	10.02168	38.74139	144.4136	13.60036	23.07492	65.81676	20.20661	22.88491	16.60853	25.08265	12.8015	16.49487	23.51255	19.71203	39.6916	52.37414	24.32602	68.3415	55.24569	184.3066
VITMroCarlos_v1.3.g06285	-2.194	-0.204	85.914	1.87969173671585E-20	1.11635535196462E-19	15.68692	16.97979	6.362551	6.079554	16.29114	8.589902	6.588494	15.53147	12.43297	20.10165	26.59378	17.47349	35.69897	12.23943	17.53213	6.478411	24.04599	21.90455	19.52126	11.19801	15.51601	16.63874	23.0139	17.10548	10.02168	38.74139	144.4136	13.60036	23.07492	65.81676	20.20661	22.88491	16.60853	25.08265	12.8015	16.49487	23.51255	19.71203	39.6916	52.37414	24.32602	68.3415	55.24569	184.3066
VITMroCarlos_v1.3.g06286	1.019	0.292	32.694	1.07887397106532E-08	3.1886575552153E-08	0.9227602	3.638527	5.302126	2.026518	2.327305	4.294951	6.588494	13.14202	35.38616	22.33516	9.573762	12.61975	11.89966	11.12676	39.73949	12.30898	9.90129	6.571366	8.038167	2.799502	1.724001	5.942406	1.27855	1.22182	0	52.94657	80.0709	47.95915	113.1415	113.1226	122.0168	27.28586	35.83946	27.51	12.09031	14.92393	32.43111	70.9633	58.37	60.53634	99.33127	82.79836	202.5675	41.74465
VITMroCarlos_v1.3.g06287	1.019	0.292	32.694	1.07887397106532E-08	3.1886575552153E-08	0.9227602	3.638527	5.302126	2.026518	2.327305	4.294951	6.588494	13.14202	35.38616	22.33516	9.573762	12.61975	11.89966	11.12676	39.73949	12.30898	9.90129	6.571366	8.038167	2.799502	1.724001	5.942406	1.27855	1.22182	0	52.94657	80.0709	47.95915	113.1415	113.1226	122.0168	27.28586	35.83946	27.51	12.09031	14.92393	32.43111	70.9633	58.37	60.53634	99.33127	82.79836	202.5675	41.74465
VITMroCarlos_v1.3.g06290	-1.432	-0.007	56.935	4.50387132218294E-14	1.91916803546808E-13	7.382082	23.04401	18.02723	13.17237	16.29114	9.66364	14.82411	5.973644	16.2585	11.16758	14.89252	10.67825	14.54403	24.47887	14.0257	32.39205	1.41447	3.285683	3.444929	4.665837	3.448001	7.130887	6.392749	1.22182	6.681121	93.62503	56.47858	47.95915	58.05947	39.0787	71.50031	44.00944	48.95145	80.10265	53.3396	38.48803	29.99877	75.69418	74.12989	65.29763	73.6538	73.59854	54.50908	54.34681
VITMroCarlos_v1.3.g06291	-1.432	-0.007	56.935	4.50387132218294E-14	1.91916803546808E-13	7.382082	23.04401	18.02723	13.17237	16.29114	9.66364	14.82411	5.973644	16.2585	11.16758	14.89252	10.67825	14.54403	24.47887	14.0257	32.39205	1.41447	3.285683	3.444929	4.665837	3.448001	7.130887	6.392749	1.22182	6.681121	93.62503	56.47858	47.95915	58.05947	39.0787	71.50031	44.00944	48.95145	80.10265	53.3396	38.48803	29.99877	75.69418	74.12989	65.29763	73.6538	73.59854	54.50908	54.34681
VITMroCarlos_v1.3.g06292	-1.473	-0.888	77.045	1.67116064637839E-18	9.03436791193239E-18	28.60557	20.61832	24.38978	12.15911	24.82459	16.10607	11.52986	33.4524	29.64786	18.98489	10.63751	12.61975	34.37679	21.14084	12.85689	3.887046	16.97364	12.0475	12.63141	11.19801	23.27401	22.58114	31.96374	13.44002	30.06504	6.456899	7.149187	2.863233	14.14269	14.39742	10.88048	10.56227	5.244799	4.854706	7.111946	10.21111	5.675443	7.09633	7.0044	11.56312	10.81157	12.48547	5.156265	20.47851
VITMroCarlos_v1.3.g06310	-1.28	4.624	209.844	1.48561806554239E-47	1.9968573971136E-46	203.93	325.0418	305.4024	195.559	156.7052	139.5859	121.0636	131.4202	254.3978	109.4423	127.6502	178.6179	133.5406	91.23942	63.11566	318.7378	182.4666	74.47548	76.93674	78.38606	159.4701	87.94761	93.33413	102.6329	130.2819	2270.891	1789.442	1722.235	1452.975	1527.497	1732.328	1045.664	887.2451	1042.953	1053.99	1048.602	994.0134	1211.895	1679.888	2201.754	1441.317	1605.368	1408.397	1124.743
VITMroCarlos_v1.3.g06337	1.821	2.369	1067.513	3.79989610552147E-234	3.21379751709676E-232	143.9506	163.7337	155.8825	246.2219	218.7667	184.6829	241.3036	226.9985	263.0052	225.5852	190.4115	203.8574	211.5495	221.4225	202.2039	215.0832	227.7297	209.1885	227.3653	281.8165	360.3161	273.3507	207.1251	268.8004	220.477	46.48967	40.75037	31.49556	43.17243	37.70752	47.40782	39.6085	41.95839	42.88324	61.16274	77.76153	42.97121	27.59684	37.9405	32.64881	49.32777	44.68483	39.7769	84.27693
VITMroCarlos_v1.3.g06339	1.88	-0.258	133.767	6.14378672917729E-31	5.3811914802708E-30	63.67046	33.95959	63.62551	51.67621	40.33996	52.61315	53.53151	64.51535	44.94998	51.37088	47.86881	50.47898	35.69897	37.83098	26.8826	75.79741	32.53281	52.57093	45.93238	100.7821	49.99602	64.17799	52.42054	65.97828	106.8979	1.29138	3.574594	1.431616	2.233057	6.170322	0.7771773	5.281133	5.244799	2.427353	2.133584	3.92735	4.864666	0.7884811	1.7511	0	1.351446	1.97139	6.629483	3.150539
VITMroCarlos_v1.3.g06345	5.302	-0.902	1513.36	0	0	2.768281	1.212842	1.060425	3.039777	1.551537	2.147476	0.8235618	0	0	1.116758	2.127503	1.941499	1.322184	3.338027	0	1.295682	1.41447	1.095228	0	5.599004	3.448001	0	2.557099	2.44364	0	1.29138	0.7149187	0.7158082	2.233057	3.427956	2.331532	2.640567	6.118932	4.854706	0	2.35641	0.8107776	1.576962	2.3348	0.6801836	2.027169	0.6571298	1.473218	1.57527
VITMroCarlos_v1.3.g06362	-1.349	-1.09	41.084	1.45793172176806E-10	4.94129872906507E-10	34.14213	46.08801	41.35658	46.60992	10.08499	35.43335	13.17699	16.7262	15.30212	18.98489	21.27503	28.15174	13.22184	17.80281	16.36332	34.33558	15.55917	28.47592	16.07633	58.78954	19.82601	45.16229	31.96374	26.88004	25.0542	11.62242	13.58346	12.16874	10.42093	11.65505	10.10331	7.9217	8.741331	6.472941	11.37911	11.78205	22.70177	14.19266	9.922899	12.92349	10.81157	7.228428	4.419655	7.088714
VITMroCarlos_v1.3.g06371	1.194	-0.061	83.432	6.59361537922726E-20	3.80942934328931E-19	9.227602	10.91558	6.362551	10.13259	14.7396	6.442427	7.412056	11.94729	17.21489	13.4011	4.255005	4.853748	7.933105	7.788731	10.51928	3.239205	15.55917	12.0475	9.186476	28.92819	26.72201	26.14659	16.62115	34.21096	11.69196	30.99311	5.004431	5.726466	5.954817	10.96946	4.663064	6.161322	8.741331	4.854706	12.09031	18.85128	14.594	6.307849	6.4207	9.52257	25.00175	7.885558	7.366092	31.50539
VITMroCarlos_v1.3.g06377	-1.666	-1.12	113.341	1.81669332031213E-26	1.37495735219623E-25	12.91864	10.91558	9.543826	26.34473	19.39421	11.81112	7.412056	15.53147	20.08403	12.28434	22.33878	15.53199	13.22184	12.23943	14.0257	14.90034	11.31576	5.476138	10.33479	8.398506	11.206	9.50785	6.392749	7.33092	15.03252	17.43363	29.31167	22.90586	12.65399	15.08301	19.42943	14.08302	11.36373	15.37324	16.35748	18.06581	11.35089	29.96228	26.2665	24.48661	14.8659	15.77112	13.99558	8.663984
VITMroCarlos_v1.3.g06379	-4.272	1.247	444.51	1.12962799070505E-98	3.20916548620221E-97	140.2596	140.6897	141.0365	108.4187	162.9114	117.0374	115.2986	99.16248	130.068	81.52335	119.1402	79.60147	40.98771	68.9859	44.41472	97.17616	32.53281	26.28546	49.37731	33.59402	21.55001	15.45026	30.68519	26.88004	21.71364	112.9957	94.36927	85.89699	121.3294	68.55913	94.81563	56.33209	62.06345	34.79206	39.1157	26.70598	33.24188	89.88684	85.80389	112.9105	91.22259	116.9691	99.44224	40.95701
VITMroCarlos_v1.3.g06385	-5.555	-0.075	426.802	8.07002802331622E-95	2.21997220097134E-93	20.30073	18.19264	16.9668	17.2254	11.63653	15.03233	17.2948	25.0893	47.81913	26.8022	35.10379	40.77149	18.51058	30.04225	19.86974	34.33558	9.90129	22.99978	16.07633	18.66335	24.13601	19.0157	33.24229	30.5455	18.37308	9.685348	17.15805	27.91652	28.28538	30.16602	41.96757	27.28586	24.47573	17.80059	31.29256	37.70256	34.05266	14.98114	15.1762	14.28386	42.57054	33.51362	36.09385	25.99195
VITMroCarlos_v1.3.g06386	-3.628	-0.693	225.197	6.6498563271674E-51	9.57015159478304E-50	27.68281	20.61832	31.81275	23.30496	21.72151	9.66364	30.47179	11.94729	7.651061	13.4011	9.573762	12.61975	14.54403	11.12676	10.51928	9.717616	9.90129	6.571366	5.741548	9.331673	10.344	13.07329	8.949848	10.99638	11.69196	23.89052	17.15805	24.33748	31.26279	14.39742	18.65226	22.88491	7.867198	6.472941	14.22389	21.99316	25.94488	27.59684	19.8458	23.80643	18.92024	22.99954	23.57149	10.23925
VITMroCarlos_v1.3.g06388	-5.093	0.618	201.383	1.04223308151442E-45	1.34397526723728E-44	1.84552	2.425685	3.181275	8.106072	12.41229	7.516164	12.35343	48.98388	14.34574	8.934066	14.89252	17.47349	31.73242	15.57746	19.86974	25.91364	4.24341	14.23796	14.92802	48.5247	32.75601	53.48166	61.37039	52.53826	397.5267	12.26811	7.864106	21.47425	36.47326	130.9479	25.64685	37.84812	192.3093	39.64677	52.6284	217.5752	54.3221	45.7319	15.1762	18.36496	45.27343	33.51362	34.62063	28.35486
VITMroCarlos_v1.3.g06390	-3.584	-0.657	302.6	8.94118923446417E-68	1.72494825250771E-66	18.4552	3.638527	18.02723	11.14585	6.981915	9.66364	4.941371	4.778915	7.651061	7.817308	12.76502	9.707497	1.322184	8.901407	10.51928	11.66114	9.90129	12.0475	12.63141	27.06185	34.48001	34.46596	30.68519	26.88004	45.09756	9.039658	14.29837	13.60036	5.954817	7.541504	6.994596	23.7651	8.741331	19.41882	29.87017	26.70598	32.43111	16.5581	11.674	9.52257	9.460121	3.285649	8.102701	8.663984
VITMroCarlos_v1.3.g06394	-2.542	-0.213	123.902	8.85013958885712E-29	7.24832325872074E-28	1.84552	0	3.181275	6.079554	7.757684	4.294951	1.647124	10.75256	17.21489	13.4011	8.510011	27.18099	14.54403	15.57746	14.0257	25.2658	24.04599	52.57093	39.04252	22.39602	14.65401	19.0157	14.06405	17.10548	5.01084	10.33104	10.00886	1.431616	23.07492	40.44989	40.41322	43.12926	48.95145	33.98294	11.37911	16.49487	22.70177	11.03874	4.6696	8.162203	25.67747	21.02815	32.41081	33.08066
VITMroCarlos_v1.3.g06396	-4.469	-0.582	270.415	9.21603677592186E-61	1.58340953151854E-59	17.53244	9.702739	16.9668	27.35799	35.68534	31.1384	22.23617	20.31039	23.90956	21.21841	13.82877	7.765997	19.83276	13.35211	16.36332	5.182729	22.63152	24.09501	13.77971	11.19801	9.482004	13.07329	15.3426	17.10548	40.08672	18.07932	23.59232	35.79041	14.88704	22.62451	7.771773	17.60378	14.86026	8.091177	12.8015	11.78205	8.918554	18.92355	24.5154	8.162203	9.460121	10.51408	8.102701	7.088714
VITMroCarlos_v1.3.g06398	-5.733	-0.096	496.736	4.87808449017313E-110	1.59277013159779E-108	39.67869	52.15222	40.29616	58.76902	53.52802	64.42427	50.23727	44.20496	52.60104	59.18819	44.67756	52.42048	31.73242	44.50703	58.44043	61.5449	33.94728	54.76138	44.78407	41.05936	46.54802	36.84292	30.68519	39.09824	38.41644	9.685348	16.44313	23.62167	28.28538	10.28387	20.98379	13.20283	12.23786	18.60971	16.35748	7.06923	17.83711	6.307849	12.2577	18.36496	13.51446	15.77112	18.41523	21.26614
VITMroCarlos_v1.3.g06445	-5.754	0.187	634.142	6.2809084816219E-140	2.72637611252991E-138	27.68281	33.95959	34.99403	22.2917	25.60036	12.88485	23.88329	23.89457	27.73509	21.21841	12.76502	28.15174	19.83276	22.25352	19.86974	35.63126	21.21705	18.61887	19.52126	39.19303	46.54802	35.65444	52.42054	46.42916	51.77868	27.76466	24.30724	25.7691	40.19502	29.48043	31.08709	27.28586	34.09119	42.88324	47.65004	42.41538	48.64666	24.44291	16.9273	22.44606	44.59771	32.85649	42.72333	37.80647
VITMroCarlos_v1.3.g06452	-3.412	-1.129	59.123	1.48136973406988E-14	6.51939621895642E-14	1.84552	1.212842	1.060425	2.026518	20.94575	0	0	0	0.9563826	17.86813	12.76502	0	0	0	3.506426	0.6478411	0	1.095228	1.14831	0.9331673	0	0	0	2.44364	1.67028	25.82759	17.15805	16.46359	21.58621	14.39742	20.20661	12.32264	20.97919	22.65529	11.37911	28.27692	17.83711	19.71203	25.0991	16.32441	20.27169	17.08538	19.88845	10.23925
VITMroCarlos_v1.3.g06452	-3.412	-1.129	59.123	1.48136973406988E-14	6.51939621895642E-14	1.84552	1.212842	1.060425	2.026518	20.94575	0	0	0	0.9563826	17.86813	12.76502	0	0	0	3.506426	0.6478411	0	1.095228	1.14831	0.9331673	0	0	0	2.44364	1.67028	25.82759	17.15805	16.46359	21.58621	14.39742	20.20661	12.32264	20.97919	22.65529	11.37911	28.27692	17.83711	19.71203	25.0991	16.32441	20.27169	17.08538	19.88845	10.23925
VITMroCarlos_v1.3.g06454	-3.797	0.463	375.043	1.49348771140557E-83	3.59863483898434E-82	78.43462	36.38527	92.25699	58.76902	53.52802	69.79296	28.0011	50.17861	44.94998	42.43681	74.46259	70.86473	79.33105	65.64787	78.31017	55.06649	103.2563	20.80932	42.48745	33.59402	30.17001	60.61254	42.19214	40.32006	16.7028	24.53621	27.16691	22.90586	24.56362	34.27956	13.21201	41.36888	26.22399	21.84618	31.29256	29.84786	21.08022	29.96228	19.8458	11.56312	29.05608	30.8851	19.15184	22.05378
VITMroCarlos_v1.3.g06454	-3.797	0.463	375.043	1.49348771140557E-83	3.59863483898434E-82	78.43462	36.38527	92.25699	58.76902	53.52802	69.79296	28.0011	50.17861	44.94998	42.43681	74.46259	70.86473	79.33105	65.64787	78.31017	55.06649	103.2563	20.80932	42.48745	33.59402	30.17001	60.61254	42.19214	40.32006	16.7028	24.53621	27.16691	22.90586	24.56362	34.27956	13.21201	41.36888	26.22399	21.84618	31.29256	29.84786	21.08022	29.96228	19.8458	11.56312	29.05608	30.8851	19.15184	22.05378
VITMroCarlos_v1.3.g06457	-4.536	0.494	462.545	1.34315444375937E-102	4.01680746873812E-101	23.06901	23.04401	16.9668	24.31822	12.41229	16.10607	15.64767	15.53147	13.38936	14.51786	11.70126	7.765997	14.54403	15.57746	19.86974	25.91364	22.63152	18.61887	20.66957	8.398506	6.896003	5.942406	8.949848	8.55274	6.681121	75.54571	68.6322	59.41208	61.78123	45.24903	54.40241	58.09247	62.06345	49.35618	48.36123	46.34273	63.24066	58.3476	68.8766	55.09487	52.70639	59.14169	48.61621	48.83336
VITMroCarlos_v1.3.g06486	2.154	0.606	386.541	4.68670141920761E-86	1.17036688486253E-84	71.05254	59.42928	40.29616	91.19331	93.0922	81.60407	86.47399	76.46264	56.42657	73.70604	103.1839	111.6362	95.19726	84.56336	112.2056	84.86718	113.1576	83.2373	91.86476	168.9033	174.1241	149.7486	176.4399	169.833	155.3361	1.93707	1.429837	2.147425	0.7443522	0.6855913	1.554355	0	0	0.8091177	0.7111946	5.49829	1.621555	3.153924	0.5837	1.360367	0	0	1.473218	4.725809
VITMroCarlos_v1.3.g06501	-2.821	-0.717	160.646	8.17448586501153E-37	8.55018778446298E-36	5.536561	10.91558	3.181275	12.15911	9.30922	10.73738	0.8235618	5.973644	5.738295	4.467033	2.127503	5.824498	2.644368	5.563379	9.350468	10.36546	4.24341	12.0475	5.741548	4.665837	8.620003	17.82722	5.114199	9.77456	6.681121	35.51294	19.30281	28.63233	12.65399	16.45419	11.65766	19.36416	24.47573	18.60971	17.77987	16.49487	12.16166	37.05861	25.6828	28.56771	10.13584	15.11399	11.78575	11.81452
VITMroCarlos_v1.3.g06515	-1.297	-1.084	32.694	1.07857375026359E-08	3.18840875178072E-08	3.691041	7.277055	8.483401	12.15911	9.30922	3.221213	19.76548	26.28403	27.73509	35.73626	19.14752	31.06399	17.18839	33.38027	30.38902	38.87046	28.2894	28.47592	37.89422	22.39602	19.82601	19.0157	31.96374	9.77456	13.36224	5.165519	0	3.579041	5.210465	4.113548	7.771773	6.161322	3.496532	12.13677	7.111946	7.8547	4.864666	2.365443	0.5837	4.081102	4.73006	1.31426	2.209828	11.81452
VITMroCarlos_v1.3.g06592	-2.031	0.525	83.304	7.03747547428824E-20	4.05238321448627E-19	3.691041	0	1.060425	4.053036	1.551537	0	3.294247	1.194729	1.912765	3.350275	1.063751	0	2.644368	4.450703	0	3.239205	1.41447	4.38091	0	0	2.586001	1.188481	0	1.22182	3.34056	7.102589	2.859675	1.431616	10.42093	4.113548	7.771773	6.161322	7.867198	12.13677	2.844778	2.35641	4.053888	4.730886	5.837	6.121652	2.027169	1.31426	4.419655	2.362905
VITMroCarlos_v1.3.g06604	-4.328	-0.406	206.844	6.70649039563678E-47	8.89287857178845E-46	72.89806	89.75034	74.22976	69.91487	54.30379	62.27679	56.0022	52.56806	78.42337	49.13736	55.31507	57.27423	60.82047	66.76055	47.92115	69.319	45.26304	61.33275	53.97055	76.51972	98.26804	66.55495	85.66283	87.97104	90.19513	1.29138	0.7149187	1.431616	7.443522	4.113548	4.663064	3.520756	8.741331	5.663824	4.978362	5.49829	4.053888	4.730886	4.6696	1.360367	4.73006	5.257039	3.683046	10.23925
VITMroCarlos_v1.3.g06618	1.283	-0.844	46.102	1.12255026289004E-11	4.12118359573699E-11	19.37797	16.97979	2.12085	12.15911	0.7757684	15.03233	0.8235618	0	2.869148	14.51786	2.127503	0.9707497	1.322184	2.225352	1.168809	13.60466	0	3.285683	1.14831	4.665837	9.482004	10.69633	1.27855	0	0	5.811209	30.02659	6.442274	7.443522	6.855913	10.88048	12.32264	10.4896	14.56412	16.35748	14.92393	26.75566	25.23139	18.0947	17.68477	6.757229	11.17121	9.57592	3.938174
VITMroCarlos_v1.3.g06621	1.228	-0.547	57.899	2.75868934674995E-14	1.19273814923126E-13	22.14625	16.97979	2.12085	12.15911	0.7757684	16.10607	2.470685	1.194729	2.869148	14.51786	4.255005	2.912249	1.322184	3.338027	3.506426	16.19603	1.41447	3.285683	1.14831	7.465339	10.344	10.69633	6.392749	0	0	8.393968	32.17134	8.589699	11.16528	10.96946	14.76637	14.96321	11.36373	18.60971	17.77987	20.42222	29.99877	25.23139	22.1806	21.76588	9.460121	11.82834	12.52236	10.23925
VITMroCarlos_v1.3.g06622	1.283	-0.844	46.102	1.12255026289004E-11	4.12118359573699E-11	19.37797	16.97979	2.12085	12.15911	0.7757684	15.03233	0.8235618	0	2.869148	14.51786	2.127503	0.9707497	1.322184	2.225352	1.168809	13.60466	0	3.285683	1.14831	4.665837	9.482004	10.69633	1.27855	0	0	5.811209	30.02659	6.442274	7.443522	6.855913	10.88048	12.32264	10.4896	14.56412	16.35748	14.92393	26.75566	25.23139	18.0947	17.68477	6.757229	11.17121	9.57592	3.938174
VITMroCarlos_v1.3.g06623	1.283	-0.844	46.102	1.12255026289004E-11	4.12118359573699E-11	19.37797	16.97979	2.12085	12.15911	0.7757684	15.03233	0.8235618	0	2.869148	14.51786	2.127503	0.9707497	1.322184	2.225352	1.168809	13.60466	0	3.285683	1.14831	4.665837	9.482004	10.69633	1.27855	0	0	5.811209	30.02659	6.442274	7.443522	6.855913	10.88048	12.32264	10.4896	14.56412	16.35748	14.92393	26.75566	25.23139	18.0947	17.68477	6.757229	11.17121	9.57592	3.938174
VITMroCarlos_v1.3.g06624	1.947	-1.094	172.105	2.56675367936828E-39	2.84929929875568E-38	1.84552	1.212842	0	2.026518	0.7757684	3.221213	1.647124	1.194729	3.82553	1.116758	3.191254	0.9707497	3.966553	1.112676	4.675234	1.943523	2.82894	4.38091	1.14831	4.665837	1.724001	5.942406	3.835649	0	0	4.519829	8.579025	4.294849	5.210465	7.541504	0	3.520756	6.118932	3.236471	8.534335	10.99658	9.729332	10.25025	6.4207	6.801836	10.13584	3.942779	5.156265	10.23925
VITMroCarlos_v1.3.g06629	-2.22	1.658	91.83	9.44496010607005E-22	5.93289822198062E-21	0.9227602	1.212842	3.181275	2.026518	0	0	0.8235618	3.584186	1.912765	2.233516	2.127503	2.912249	2.644368	4.450703	0	2.591364	2.82894	6.571366	1.14831	1.866335	0.8620003	3.565444	0	2.44364	1.67028	63.9233	90.07976	71.58082	71.45781	78.843	83.15797	71.2953	47.20319	42.07412	71.11946	168.0906	56.75443	65.44393	52.533	63.93726	70.9509	76.22706	50.82604	90.57801
VITMroCarlos_v1.3.g06629	-2.22	1.658	91.83	9.44496010607005E-22	5.93289822198062E-21	0.9227602	1.212842	3.181275	2.026518	0	0	0.8235618	3.584186	1.912765	2.233516	2.127503	2.912249	2.644368	4.450703	0	2.591364	2.82894	6.571366	1.14831	1.866335	0.8620003	3.565444	0	2.44364	1.67028	63.9233	90.07976	71.58082	71.45781	78.843	83.15797	71.2953	47.20319	42.07412	71.11946	168.0906	56.75443	65.44393	52.533	63.93726	70.9509	76.22706	50.82604	90.57801
VITMroCarlos_v1.3.g06646	2.092	-0.628	86.859	1.16547740776918E-20	6.9878928793668E-20	0.9227602	0	0	0	0	0	0	0	0.9563826	0	1.063751	0	1.322184	1.112676	0	2.591364	0	0	0	3.732669	0.8620003	1.188481	0	1.22182	3.34056	20.01639	17.87297	12.16874	23.81927	25.36688	32.64145	3.520756	26.22399	15.37324	27.0254	5.49829	32.43111	20.50051	0	21.76588	2.702892	7.228428	2.209828	33.8683
VITMroCarlos_v1.3.g06652	1.661	-0.521	138.166	6.70318697265889E-32	6.04331001441577E-31	2.768281	3.638527	4.241701	7.092813	8.533452	1.073738	0	5.973644	0.9563826	1.116758	1.063751	1.941499	2.644368	3.338027	1.168809	0.6478411	2.82894	2.190455	2.296619	6.532171	3.448001	1.188481	0	2.44364	0	26.47328	37.89069	28.63233	8.932226	13.71183	9.326128	13.20283	17.48266	4.045588	19.20225	20.42222	32.43111	28.38532	29.7687	36.72991	11.48729	16.42825	30.20098	19.69087
VITMroCarlos_v1.3.g06653	1.296	1.721	279.151	1.1495133685953E-62	2.0427565382798E-61	56.28838	106.7301	118.7676	56.74251	84.55875	74.08791	45.2959	34.64713	37.29892	24.56868	34.04004	45.62523	27.76587	16.69014	18.70094	4.534888	15.55917	14.23796	17.22464	9.331673	14.65401	10.69633	15.3426	13.44002	6.681121	116.2242	188.0236	92.33926	92.29967	78.15741	90.15257	75.69624	54.19625	85.76647	96.72247	117.8205	93.23943	93.04077	112.6541	125.1538	98.65554	78.85558	109.0182	97.66672
VITMroCarlos_v1.3.g06664	-1.429	-1.04	33.478	7.20782837966958E-09	2.15686810911098E-08	8.304842	9.702739	10.60425	13.17237	11.63653	18.25354	32.11891	39.42605	30.60424	17.86813	23.40253	31.06399	26.44368	24.47887	37.40187	27.20933	49.50645	43.8091	37.89422	60.65588	53.44402	55.85862	125.2979	80.64012	108.5682	0.6456899	0	0	0.7443522	1.371183	3.108709	0.8801889	1.748266	2.427353	1.422389	2.35641	2.432333	1.576962	2.3348	1.360367	2.702892	0	0	2.362905
VITMroCarlos_v1.3.g06672	2.737	0.596	284.831	6.64938550832723E-64	1.20484906107609E-62	12.91864	6.064212	3.181275	16.21214	15.51537	12.88485	18.11836	19.11566	14.34574	8.934066	1.063751	16.50274	0	1.112676	7.012851	2.591364	0	0	8.038167	0	0	0	3.835649	1.22182	0	42.61553	19.30281	22.90586	34.2402	32.90838	20.20661	16.72359	20.97919	15.37324	3.555973	3.14188	13.78322	20.50051	14.0088	13.60367	30.40753	18.39964	23.57149	23.62905
VITMroCarlos_v1.3.g06688	-1.556	0.245	84.486	3.86904200991377E-20	2.26233187414075E-19	6.459322	6.064212	7.422976	5.066295	6.206147	4.294951	6.588494	5.973644	1.912765	11.16758	2.127503	3.882999	2.644368	7.788731	4.675234	5.182729	8.48682	3.285683	4.593238	7.465339	10.344	14.26177	3.835649	4.88728	0	107.8302	96.51403	169.6466	84.1118	93.24042	149.218	88.89908	152.9733	80.10265	105.2568	87.18716	93.23943	111.1758	98.64529	112.2303	67.57229	77.54132	67.03144	73.25004
VITMroCarlos_v1.3.g06706	-1.227	0.614	96.561	8.65565222017732E-23	5.69524936653977E-22	107.9629	60.64212	46.65871	68.90161	38.78842	93.41519	68.35563	45.39969	64.07763	41.32006	64.88883	40.77149	39.66553	42.28168	49.08996	110.133	72.13797	51.4757	47.08069	39.19303	64.65003	51.10469	42.19214	43.98552	46.76784	13.55949	20.01772	25.05329	49.12724	31.5372	18.65226	23.7651	27.09813	39.64677	23.46942	27.49145	26.75566	46.52038	39.6916	17.68477	37.84048	24.3138	41.25012	24.41668
VITMroCarlos_v1.3.g06721	-3.044	-1.106	37.551	8.90313663071693E-10	2.85428352263356E-09	10.15036	7.277055	43.47743	10.13259	9.30922	3.221213	10.7063	2.389457	3.82553	2.233516	58.50632	65.04023	3.966553	3.338027	8.18166	100.4154	4.24341	31.7616	2.296619	0.9331673	12.068	2.376962	10.2284	3.66546	0	4.519829	5.71935	0	27.54103	34.27956	3.108709	0.8801889	6.993065	0	0	0.78547	1.621555	41.00102	1.1674	1.360367	4.054337	1.97139	31.6742	21.26614
VITMroCarlos_v1.3.g06721	-3.044	-1.106	37.551	8.90313663071693E-10	2.85428352263356E-09	10.15036	7.277055	43.47743	10.13259	9.30922	3.221213	10.7063	2.389457	3.82553	2.233516	58.50632	65.04023	3.966553	3.338027	8.18166	100.4154	4.24341	31.7616	2.296619	0.9331673	12.068	2.376962	10.2284	3.66546	0	4.519829	5.71935	0	27.54103	34.27956	3.108709	0.8801889	6.993065	0	0	0.78547	1.621555	41.00102	1.1674	1.360367	4.054337	1.97139	31.6742	21.26614
VITMroCarlos_v1.3.g06745	2.284	-0.037	486.218	9.47892148841258E-108	3.00203139027333E-106	0	0	1.060425	1.013259	0	0	0.8235618	0	0.9563826	0	0	0	1.322184	2.225352	0	0	1.41447	2.190455	0	0	0	2.376962	0	2.44364	0	29.70173	37.17577	38.65365	35.7289	30.85161	30.30992	21.12453	22.72746	19.41882	27.73659	18.06581	25.94488	27.59684	28.0176	30.60826	26.35319	42.71344	35.35724	23.62905
[truncated: 5,002 more rows]
[truncated: 59 more columns]
