# Supplementary material for: Vitis rotundifolia Genes Introgressed with RUN1 and RPV1: Poor Recombination and Impact on V. vinifera Berry Transcriptome
Source: Plants (Basel). 2024 Jul 29;13(15):2095. doi: 10.3390/plants13152095 (PMC11314213; doi:10.3390/plants13152095)
Supplement: Supplementary file 1 [file plants-13-02095-s001.zip › Table S4_Qu paper gene blast result.csv]

qseqid	sseqid	qlen	slen	qstart	qend	sstart	send	frames	length	qcovs	gaps	mismatch	score	evalue	TS_DW vs.TS_Mock-36 log2FoldChange	logFC	Group	description.x
VIT_16s0050g01950	VITMroTrayshed_v2.0.hap1.chr16.ver2.0.g204350	271	1004	57	249	113	363	1/1	253	94	62	97	277	4.67E-27	1.0569	1.039	steelblue	LRR receptor-like kinase family
VIT_09s0002g05490	Vitvi09g04150	1280	1364	705	1275	103	714	1/1	631	95	79	413	302	2.69E-27	3.6691	1.954	darkgreen	XP_010654721.1 pleiotropic drug resistance protein 1
VIT_14s0081g00020	Vitvi14g00487	153	144	2	66	73	135	1/1	65	42	2	13	250	8.09E-28	4.3702	-1.265	lightyellow	XP_002264720.1 pathogenesis-related protein PR-4
VIT_09s0002g05530	Vitvi09g00462	1460	1629	986	1054	1	69	1/1	69	100	0	2	337	2.5E-31	3.2472	2.024	darkgreen	XP_010654721.1 pleiotropic drug resistance protein 1
VIT_09s0002g05400	Vitvi09g00462	1565	1629	1091	1159	1	69	1/1	69	100	0	1	345	4.15E-32	NA	2.024	darkgreen	XP_010654721.1 pleiotropic drug resistance protein 1
VIT_09s0002g05370	Vitvi09g00462	1422	1629	948	1016	1	69	1/1	69	100	0	1	344	3.68E-32	4.8079	2.024	darkgreen	XP_010654721.1 pleiotropic drug resistance protein 1
VIT_19s0014g02120	Vitvi19g00181	74	74	1	74	1	74	1/1	74	100	0	0	355	4.55E-46	2.0846	1.081	darkgreen	XP_002285182.1PREDICTED: uncharacterized protein LOC100245332
VIT_18s0001g01460	Vitvi18g02519	73	73	1	73	1	73	1/1	73	100	0	0	369	3.37E-48	2.5762	-1.064	mediumpurple3	CAN70674.1hypothetical protein VITISV_035816
VIT_12s0057g00150	VITMroCarlos_v1.3.g00356	118	89	30	118	1	89	1/1	89	75	0	10	377	2.42E-48	1.932	2.398	lightyellow	NA
VIT_00s0480g00040	VITMroCarlos_v1.3.g20324	291	603	203	291	515	603	1/1	89	100	0	8	431	1.39E-48	4.4932	1.258	darkgreen	sp|P43309|PPO_MALDO Polyphenol oxidase, chloroplastic OS=Malus domestica OX=3750 PE=1 SV=1
VIT_12s0057g00080	VITMroCarlos_v1.3.g00356	88	89	1	88	1	89	1/1	89	100	1	7	377	8.31E-49	5.2623	2.398	lightyellow	NA
VIT_12s0057g00110	VITMroCarlos_v1.3.g00356	89	89	1	89	1	89	1/1	89	100	0	9	381	1.55E-49	2.0044	2.398	lightyellow	NA
VIT_12s0057g00120	VITMroCarlos_v1.3.g00356	89	89	1	89	1	89	1/1	89	100	0	9	382	1.21E-49	2.5553	2.398	lightyellow	NA
VIT_12s0057g00140	VITMroCarlos_v1.3.g00356	89	89	1	89	1	89	1/1	89	100	0	9	382	1.21E-49	1.7506	2.398	lightyellow	NA
VIT_12s0057g00070	VITMroCarlos_v1.3.g00356	89	89	1	89	1	89	1/1	89	100	0	7	387	2.47E-50	2.8561	2.398	lightyellow	NA
VIT_12s0057g00090	VITMroTrayshed_v2.0.hap1.chr12.ver2.0.g152050	89	161	10	89	82	161	1/1	80	100	0	5	396	1.8E-50	2.5396	1.002	lightyellow	wound-responsive family
VIT_03s0017g01450	Vitvi03g01202	79	79	1	79	1	79	1/1	79	100	0	0	396	3.78E-52	3.9919	1.328	darkgreen	XP_010648188.1 cysteine-rich and transmembrane domain-containing protein A
VIT_03s0017g02260	Vitvi03g01872	196	303	97	196	204	303	1/1	100	51	0	0	430	2.31E-52	1.3967	2.176	lightyellow	XP_003631735.1 36.4 kDa proline-rich protein
VIT_18s0001g04640	Vitvi18g04065	77	77	1	77	1	77	1/1	77	100	0	0	403	2.89E-53	NA	-3.036	mediumpurple3	KAE8077364.1hypothetical protein FH972_015935
VIT_00s0480g00040	Vitvi10g04288	291	444	203	291	356	444	1/1	89	100	0	1	459	7.65E-54	4.4932	1.41	darkgreen	XP_010647098.2 polyphenol oxidase, chloroplastic-like
VIT_02s0025g02800	Vitvi02g00251	82	82	1	82	1	82	1/1	82	100	0	0	415	6.66E-55	0.9818	-1.926	orange	CBI34609.3unnamed protein product, partial
VIT_12s0057g00150	Vitvi12g02465	118	89	30	118	1	89	1/1	89	75	0	0	463	1.85E-61	1.932	1.35	lightyellow	XP_002274988.1PREDICTED: uncharacterized protein LOC100256196
VIT_12s0057g00070	Vitvi12g02457	89	89	1	89	1	89	1/1	89	100	0	0	463	5.32E-62	2.8561	1.024	lightyellow	XP_002275551.1PREDICTED: uncharacterized protein LOC100242538
VIT_12s0057g00170	Vitvi12g02466	89	89	1	89	1	89	1/1	89	100	0	0	465	2.03E-62	3.1343	1.014	lightyellow	XP_002274919.1PREDICTED: uncharacterized protein LOC100261290
VIT_19s0014g00250	VITMroCarlos_v1.3.g01274	421	411	57	420	16	402	1/1	399	86	47	204	531	4.62E-63	NA	4.126	darkolivegreen	tr|F6HK46|F6HK46_VITVI Uncharacterized protein OS=Vitis vinifera OX=29760 GN=VIT_12s0035g00910 PE=4 SV=1
VIT_04s0008g04000	VITMroCarlos_v1.3.g14915	146	259	1	145	111	254	1/1	145	99	1	54	527	2.38E-68	9.6653	-1.273	darkturquoise	tr|F6H2Z9|F6H2Z9_VITVI BURP domain-containing protein OS=Vitis vinifera OX=29760 GN=VIT_04s0008g04050 PE=4 SV=1
VIT_16s0050g01240	VITMroCarlos_v1.3.g16099	128	129	7	128	5	129	1/1	125	95	3	20	514	1.86E-68	0.98447	-2.269	grey60	sp|O03982|HIP39_ARATH Heavy metal-associated isoprenylated plant protein 39 OS=Arabidopsis thaliana OX=3702 GN=HIPP39 PE=2 SV=1
VIT_10s0003g01170	Vitvi10g00572	102	259	1	99	1	99	1/1	99	97	0	0	526	4.21E-69	1.6959	-1.205	darkgreen	XP_002273834.1 transcription factor bHLH106-like
VIT_00s0160g00100	Vitvi12g01792	158	1266	13	157	23	167	1/1	145	92	0	41	579	1.38E-69	NA	-1.16	mediumpurple3	XP_010657830.1 TMV resistance protein N isoform X1
VIT_17s0000g07670	VITMroTrayshed_v2.0.hap1.chr17.ver2.0.g214440	139	504	1	138	34	207	1/1	174	99	36	17	563	1.01E-70	3.11	-6.204	yellowgreen	betaine aldehyde dehydrogenase chloroplastic
VIT_17s0000g07670	VITMroCarlos_v1.3.g25445	139	504	1	138	34	207	1/1	174	99	36	18	561	9.09E-71	3.11	-4.363	yellowgreen	NA
VIT_11s0016g02160	VITMroTrayshed_v2.0.hap1.chr11.ver2.0.g136580	129	144	18	129	33	144	1/1	112	87	0	2	545	1.11E-72	0.73951	-1.317	grey	transmembrane 258
VIT_17s0000g06210	Vitvi17g00601	105	105	1	105	1	105	1/1	105	100	0	0	543	7.98E-74	-1.3343	1.092	greenyellow	XP_002284937.1 gibberellin-regulated protein 6
VIT_09s0002g04160	Vitvi09g01597	302	154	1	149	1	146	1/1	149	100	3	39	570	5.54E-74	1.1984	-1.478	mediumpurple3	RVW69485.1hypothetical protein CK203_054492
VIT_03s0038g02490	VITMroTrayshed_v2.0.hap1.chr03.ver2.0.g028550	152	155	36	152	39	155	1/1	117	77	0	11	559	2.85E-74	2.5568	4.913	red	SKP1 1A
VIT_03s0038g02490	VITMroCarlos_v1.3.g17821	152	156	36	152	40	156	1/1	117	77	0	11	559	1.52E-74	2.5568	2.886	red	sp|Q39255|SKP1A_ARATH SKP1-like protein 1A OS=Arabidopsis thaliana OX=3702 GN=SKP1A PE=1 SV=1
VIT_07s0005g02070	Vitvi07g02243	113	113	1	113	1	113	1/1	113	100	0	0	554	3.12E-75	5.0496	-1.01	cyan	XP_003632416.1 protein NIM1-INTERACTING 1
VIT_11s0118g00040	Vitvi11g01457	123	946	1	123	824	946	1/1	123	100	0	10	614	9.98E-76	Inf	1.507	darkgreen	XP_002264681.3 serine/threonine-protein kinase BRI1-like 2 isoform X1
VIT_17s0000g03780	Vitvi17g01409	115	115	1	115	1	115	1/1	115	100	0	0	573	6.14E-78	3.2176	-1.221	darkgreen	CAN78454.1hypothetical protein VITISV_002405
VIT_17s0000g04400	Vitvi17g00395	508	719	158	283	278	403	1/1	126	92	0	0	667	5.76E-79	1.2104	1.597	steelblue	XP_002274809.1 wall-associated receptor kinase-like 8
VIT_08s0007g07190	Vitvi08g01794	534	669	407	534	542	669	1/1	128	100	0	1	670	1.22E-79	3.1294	1.041	darkolivegreen	RVW46980.1IQ domain-containing protein IQM6
VIT_12s0057g01430	Vitvi12g02508	115	115	1	115	1	115	1/1	115	100	0	0	585	7.87E-80	1.0063	-1.612	mediumpurple3	XP_034701143.1 disease resistance protein Pik-1-like
VIT_09s0002g01750	VITMroCarlos_v1.3.g13225	118	118	1	118	1	118	1/1	118	100	0	1	604	1.43E-82	0.73975	3.846	yellowgreen	tr|F6HXZ4|F6HXZ4_VITVI Uncharacterized protein OS=Vitis vinifera OX=29760 GN=VIT_09s0002g01750 PE=4 SV=1
VIT_17s0000g05580	Vitvi17g00534	175	298	1	126	135	260	1/1	126	72	0	0	652	1.96E-86	1.1464	-1.155	darkturquoise	XP_002271173.1 (-)-isopiperitenol/(-)-carveol dehydrogenase, mitochondrial
VIT_15s0045g00550	VITMroCarlos_v1.3.g18478	270	495	1	146	1	146	1/1	146	54	0	5	730	6.8E-94	0.7143	-2.895	mediumpurple3	NA
VIT_01s0010g00760	Vitvi01g01320	134	134	1	134	1	134	1/1	134	100	0	0	683	3.15E-94	4.7602	1.14	darkgreen	CBI27418.3unnamed protein product, partial
VIT_05s0049g00750	Vitvi05g00726	159	159	1	159	1	159	1/1	159	100	0	0	702	2.48E-96	2.9199	-1.183	lightyellow	XP_002281143.1 proline-rich 33 kDa extensin-related protein-like
VIT_12s0057g00100	VITMroTrayshed_v2.0.hap1.chr12.ver2.0.g152050	161	161	1	161	1	161	1/1	161	100	0	8	708	1.07E-96	2.1982	1.002	lightyellow	wound-responsive family
VIT_02s0025g04870	Vitvi02g01414	138	142	1	138	1	142	1/1	142	100	4	0	703	5.77E-97	1.4657	-2.115	mediumpurple3	CBI34789.3unnamed protein product, partial
VIT_17s0000g02370	VITMroCarlos_v1.3.g25180	157	811	1	157	655	811	1/1	157	100	0	12	763	1.51E-97	4.4683	1	yellowgreen	NA
VIT_09s0002g06890	Vitvi09g01665	362	213	1	164	1	202	1/1	202	100	38	9	750	1.99E-99	6.5007	-1.219	darkgreen	XP_002265643.1 cucumber peeling cupredoxin-like
VIT_00s0480g00030	VITMroCarlos_v1.3.g20324	175	603	2	175	429	603	1/1	175	99	1	10	785	1.36E-102	4.2657	1.258	darkgreen	sp|P43309|PPO_MALDO Polyphenol oxidase, chloroplastic OS=Malus domestica OX=3750 PE=1 SV=1
VIT_14s0081g00030	Vitvi14g00487	144	144	1	144	1	144	1/1	144	100	0	0	754	1.26E-104	4.1982	-1.265	lightyellow	XP_002264720.1 pathogenesis-related protein PR-4
VIT_11s0016g04720	Vitvi11g00417	163	173	18	163	28	173	1/1	146	90	0	0	764	2.08E-105	1.0024	1.424	yellowgreen	XP_002284996.1 EG45-like domain containing protein
VIT_16s0050g01910	Vitvi16g01960	163	163	1	163	1	163	1/1	163	100	0	16	778	1.1E-107	2.5833	-1.68	darkgreen	RVW94591.1hypothetical protein CK203_030818
VIT_04s0008g04000	Vitvi04g00345	146	194	1	146	49	194	1/1	146	100	0	0	781	4.4E-108	9.6653	4.264	steelblue	XP_034683805.1BURP domain protein RD22-like isoform X2
VIT_13s0019g02740	Vitvi13g02014	152	152	1	152	1	152	1/1	152	100	0	0	780	2.57E-108	-1.2426	-1.599	grey60	XP_002281456.1 18.2 kDa class I heat shock protein
VIT_02s0025g04260	VITMroCarlos_v1.3.g08297	175	226	1	175	1	226	1/1	226	100	51	10	809	2.78E-111	5.0776	1.604	darkgreen	NA
VIT_02s0025g04260	Vitvi02g00393	175	226	1	175	1	226	1/1	226	100	51	4	831	1.35E-114	5.0776	2.365	darkgreen	XP_002283064.1 protein P21
VIT_10s0003g01160	Vitvi10g00572	160	259	1	160	100	259	1/1	160	100	0	0	837	2.51E-115	1.6791	-1.205	darkgreen	XP_002273834.1 transcription factor bHLH106-like
VIT_00s0480g00030	Vitvi10g04287	175	462	2	175	289	462	1/1	174	99	0	0	876	4.28E-118	4.2657	1.382	darkgreen	ALP46091.1polyphenol oxidase
VIT_16s0050g01890	Vitvi16g01960	163	163	1	163	1	163	1/1	163	100	0	0	864	7.32E-121	5.6073	-1.68	darkgreen	RVW94591.1hypothetical protein CK203_030818
VIT_03s0063g01960	Vitvi03g01517	169	169	1	169	1	169	1/1	169	100	0	0	879	6.65E-123	NA	1.098	grey	XP_010647836.1 hemoglobin-2
VIT_15s0021g01270	Vitvi15g01422	177	177	1	177	1	177	1/1	177	100	0	7	907	6.07E-127	6.0237	1.814	darkgreen	XP_019081023.1PREDICTED: uncharacterized protein LOC100242687
VIT_02s0154g00480	VITMroCarlos_v1.3.g06992	202	202	1	202	1	202	1/1	202	100	0	13	916	1.81E-127	2.531	-1.504	grey60	sp|Q96331|HS23M_ARATH 23.6 kDa heat shock protein, mitochondrial OS=Arabidopsis thaliana OX=3702 GN=HSP23.6 PE=2 SV=1
VIT_15s0021g01260	Vitvi15g01422	177	177	1	177	1	177	1/1	177	100	0	2	920	7.45E-129	6.2077	1.814	darkgreen	XP_019081023.1PREDICTED: uncharacterized protein LOC100242687
VIT_11s0016g05130	VITMroTrayshed_v2.0.hap1.chr11.ver2.0.g139410	181	214	1	181	34	214	1/1	181	100	0	2	935	3.34E-130	0.97268	-1.894	grey	signal peptidase complex catalytic subunit SEC11A-like
VIT_13s0019g00480	Vitvi13g00262	177	177	1	177	1	177	1/1	177	100	0	0	931	1.18E-130	3.6927	-1.69	darkgreen	XP_002284111.1 zinc finger protein ZAT12
VIT_05s0020g03690	VITMroCarlos_v1.3.g25917	181	181	1	181	1	181	1/1	181	100	0	3	946	1.12E-132	NA	3.264	darkgreen	tr|F6HDR6|F6HDR6_VITVI N-acetyltransferase domain-containing protein OS=Vitis vinifera OX=29760 GN=VIT_05s0020g03710 PE=4 SV=1
VIT_05s0020g03710	VITMroCarlos_v1.3.g25917	181	181	1	181	1	181	1/1	181	100	0	3	947	9.47E-133	1.354	3.264	darkgreen	tr|F6HDR6|F6HDR6_VITVI N-acetyltransferase domain-containing protein OS=Vitis vinifera OX=29760 GN=VIT_05s0020g03710 PE=4 SV=1
VIT_04s0044g00040	VITMroCarlos_v1.3.g16940	187	187	1	187	1	187	1/1	187	100	0	2	954	1.12E-133	NA	-6.218	darkgreen	tr|F6I0K3|F6I0K3_VITVI Dirigent protein OS=Vitis vinifera OX=29760 GN=VIT_04s0044g00040 PE=3 SV=1
VIT_08s0056g00290	VITMroCarlos_v1.3.g01359	193	193	1	193	1	193	1/1	193	100	0	6	955	1.04E-133	1.3583	1.853	lightyellow	NA
VIT_15s0024g00410	Vitvi15g00018	182	182	1	182	1	182	1/1	182	100	0	0	963	2.68E-135	3.3112	1.311	darkgreen	XP_002271399.1 protein PHLOEM PROTEIN 2-LIKE A1 isoform X2
VIT_07s0031g01710	Vitvi07g01847	181	194	1	181	14	194	1/1	181	100	0	0	968	6.65E-136	5.8126	-1.172	darkgreen	XP_010652864.1 probable WRKY transcription factor 51
VIT_16s0050g00430	Vitvi16g01039	187	187	1	187	1	187	1/1	187	100	0	0	974	8.71E-137	3.4127	-1.653	mediumpurple3	XP_002267611.1PREDICTED: uncharacterized protein LOC109121431
VIT_01s0010g03930	VITMroCarlos_v1.3.g11705	190	190	1	190	1	190	1/1	190	100	0	6	993	1.76E-139	3.1253	-1.854	darkgreen	tr|D7TB08|D7TB08_VITVI WRKY domain-containing protein OS=Vitis vinifera OX=29760 GN=VIT_01s0010g03930 PE=4 SV=1
VIT_12s0035g00880	Vitvi12g02022	190	203	1	190	14	203	1/1	190	100	0	0	1000	1.5E-140	-1.1089	-2.122	steelblue	XP_034701161.1metallothiol transferase FosB-like
VIT_05s0077g01600	Vitvi05g01754	196	196	1	196	1	196	1/1	196	100	0	0	1003	6.48E-141	6.3979	2.142	darkgreen	RVW99072.1Major allergen Pru ar 1
VIT_13s0067g03430	VITMroCarlos_v1.3.g10033	221	214	1	221	1	214	1/1	221	100	7	8	1010	3.82E-141	0.99759	1.268	mediumpurple3	NA
VIT_06s0004g01000	Vitvi06g01598	194	194	1	194	1	194	1/1	194	100	0	0	1010	4.82E-142	3.2627	1.498	darkgreen	XP_002285684.1 dirigent protein 22
VIT_05s0077g01230	VITMroCarlos_v1.3.g26511	194	194	1	194	1	194	1/1	194	100	0	0	1022	7.26E-144	0.78633	2.371	yellowgreen	sp|O04834|SAR1A_ARATH GTP-binding protein SAR1A OS=Arabidopsis thaliana OX=3702 GN=SAR1A PE=2 SV=1
VIT_14s0081g00050	Vitvi14g00488	198	198	1	198	1	198	1/1	198	100	0	0	1026	2.25E-144	NA	-3.407	darkgreen	XP_002264647.1 pathogenesis-related protein PR-4
VIT_00s0271g00110	VITMroCarlos_v1.3.g20244	204	204	1	204	1	204	1/1	204	100	0	1	1044	8.13E-147	2.2815	2.445	darkgreen	sp|Q6NQE2|FQRL1_ARATH Probable NAD(P)H dehydrogenase (quinone) FQR1-like 1 OS=Arabidopsis thaliana OX=3702 GN=At4g27270 PE=1 SV=1
VIT_13s0019g03930	Vitvi13g02055	204	204	1	204	1	204	1/1	204	100	0	0	1056	9.08E-149	3.3902	-1.244	darkgreen	XP_010658647.1PREDICTED: uncharacterized protein LOC104881153
VIT_02s0025g04230	VITMroCarlos_v1.3.g08297	226	226	1	226	1	226	1/1	226	100	0	20	1091	2.74E-153	5.6672	1.604	darkgreen	NA
VIT_02s0025g04270	VITMroCarlos_v1.3.g08297	226	226	1	226	1	226	1/1	226	100	0	17	1105	1.84E-155	4.6004	1.604	darkgreen	NA
VIT_16s0039g02210	VITMroCarlos_v1.3.g17114	217	217	1	217	1	217	1/1	217	100	0	5	1108	3.52E-156	0.79724	2.041	darkturquoise	sp|Q8VWI1|ERD2B_ARATH ER lumen protein-retaining receptor B OS=Arabidopsis thaliana OX=3702 GN=ERD2B PE=1 SV=1
VIT_01s0182g00030	VITMroCarlos_v1.3.g10762	213	219	1	213	7	219	1/1	213	100	0	5	1116	2.31E-157	0.7792	2.059	lightyellow	tr|F6HV89|F6HV89_VITVI GOLD domain-containing protein OS=Vitis vinifera OX=29760 GN=VIT_01s0182g00030 PE=3 SV=1
VIT_02s0025g04250	VITMroCarlos_v1.3.g08297	226	226	1	226	1	226	1/1	226	100	0	9	1141	7.54E-161	4.8629	1.604	darkgreen	NA
VIT_00s0160g00110	Vitvi07g02832	451	585	144	430	269	557	1/1	290	78	4	49	1210	2.7E-162	1.0273	-2.495	darkturquoise	XP_019073517.1 TMV resistance protein N isoform X3
VIT_14s0066g02080	VITMroCarlos_v1.3.g08011	237	531	3	236	1	234	1/1	234	99	0	14	1199	6.73E-165	1.6218	1.464	darkgreen	tr|F6HV46|F6HV46_VITVI AAA domain-containing protein OS=Vitis vinifera OX=29760 GN=VIT_14s0066g02090 PE=3 SV=1
VIT_16s0039g01330	Vitvi16g04467	592	242	1	224	1	224	1/1	224	38	0	2	1215	3.85E-166	1.725	-2.236	steelblue	XP_010645761.1 rust resistance kinase Lr10-like
VIT_02s0025g04250	Vitvi02g00393	226	226	1	226	1	226	1/1	226	100	0	0	1179	7.75E-167	4.8629	2.365	darkgreen	XP_002283064.1 protein P21
VIT_08s0058g00470	Vitvi08g00768	228	228	1	228	1	228	1/1	228	100	0	0	1190	2.61E-168	0.85155	1.208	lightyellow	XP_002264158.1 abscisic acid receptor PYL4
VIT_16s0050g01950	Vitvi16g01964	271	989	1	249	181	429	1/1	249	94	0	0	1274	7.56E-170	1.0569	1.339	steelblue	XP_019081559.1 receptor-like protein 12
VIT_07s0005g01080	Vitvi07g00380	233	233	1	233	1	233	1/1	233	100	0	0	1222	3.65E-173	-1.2514	-2.216	grey60	XP_002269552.3PREDICTED: uncharacterized protein LOC100262313
VIT_14s0066g02070	VITMroCarlos_v1.3.g08011	264	531	1	261	262	517	1/1	261	99	5	10	1261	8.08E-174	3.852	1.464	darkgreen	tr|F6HV46|F6HV46_VITVI AAA domain-containing protein OS=Vitis vinifera OX=29760 GN=VIT_14s0066g02090 PE=3 SV=1
VIT_04s0008g05550	VITMroCarlos_v1.3.g00464	650	1032	2	632	19	660	1/1	646	97	19	336	1348	2.67E-174	1.7479	1.174	darkolivegreen	tr|D7STA1|D7STA1_VITVI Protein kinase domain-containing protein OS=Vitis vinifera OX=29760 GN=VIT_12s0055g00580 PE=4 SV=1
VIT_18s0001g15660	VITMroTrayshed_v2.0.hap1.chr18.ver2.0.g229490	238	238	1	238	1	238	1/1	238	100	0	4	1247	2.53E-176	1.4113	1.258	darkgreen	pathogen-related -like
VIT_00s0516g00010	Vitvi10g01662	238	238	1	238	1	238	1/1	238	100	0	1	1254	8.26E-178	-1.2251	-1.241	yellowgreen	XP_019073986.1 RPM1-interacting protein 4
VIT_09s0096g00930	Vitvi09g01790	239	267	1	238	1	238	1/1	238	99	0	0	1260	2.99E-178	1.8585	1.256	lightyellow	RVW80486.1putative disease resistance protein
VIT_16s0013g00990	Vitvi16g01424	279	278	1	279	1	278	1/1	279	100	1	20	1269	8.96E-179	NA	-1.055	grey60	XP_002281931.1 ethylene-responsive transcription factor 5
VIT_04s0044g00220	VITMroCarlos_v1.3.g16956	412	391	1	412	1	391	1/1	412	100	21	20	1923	0	2.5596	-3.223	darkgreen	tr|D7U458|D7U458_VITVI FAD_binding_3 domain-containing protein OS=Vitis vinifera OX=29760 GN=VIT_04s0044g00220 PE=4 SV=1
VIT_14s0128g00780	Vitvi14g00234	860	860	1	860	1	860	1/1	860	100	0	0	4591	0	3.2656	-2.112	darkgreen	XP_010659859.1 probable linoleate 9S-lipoxygenase 5 isoform X1
VIT_06s0004g03120	Vitvi06g00310	462	554	1	462	93	554	1/1	462	100	0	0	2478	0	3.5036	-2.001	darkgreen	XP_002282198.1 MLO-like protein 3
VIT_13s0156g00580	Vitvi13g02552	794	794	1	794	1	794	1/1	794	100	0	0	4268	0	4.735	-1.932	darkgreen	XP_002268928.1 G-type lectin S-receptor-like serine/threonine-protein kinase LECRK3
VIT_13s0156g00550	Vitvi13g02553	794	794	1	794	1	794	1/1	794	100	0	32	3922	0	2.4742	-1.913	darkgreen	XP_002268890.2 G-type lectin S-receptor-like serine/threonine-protein kinase LECRK3
VIT_08s0007g00810	Vitvi08g01241	681	681	1	681	1	681	1/1	681	100	0	0	3623	0	2.602	-1.793	darkgreen	XP_010654251.1 L-type lectin-domain containing receptor kinase IV.1
VIT_04s0044g00680	Vitvi04g02226	615	792	1	615	178	792	1/1	615	100	0	0	3310	0	4.1092	-1.459	darkgreen	XP_002276127.1 G-type lectin S-receptor-like serine/threonine-protein kinase LECRK1
VIT_11s0016g03080	VITMroCarlos_v1.3.g03791	1022	1021	1	1022	1	1021	1/1	1022	100	1	43	4981	0	NA	-1.419	darkgreen	NA
VIT_14s0128g00790	VITMroCarlos_v1.3.g07435	870	860	12	870	2	860	1/1	859	99	0	40	4402	0	1.6428	-1.376	darkgreen	tr|F6HZ10|F6HZ10_VITVI Lipoxygenase OS=Vitis vinifera OX=29760 GN=VIT_14s0128g00780 PE=3 SV=1
VIT_14s0128g00780	VITMroCarlos_v1.3.g07435	860	860	1	860	1	860	1/1	860	100	0	30	4446	0	3.2656	-1.376	darkgreen	tr|F6HZ10|F6HZ10_VITVI Lipoxygenase OS=Vitis vinifera OX=29760 GN=VIT_14s0128g00780 PE=3 SV=1
VIT_00s0317g00140	Vitvi13g00233	623	623	1	623	1	623	1/1	623	100	0	0	3312	0	4.225	-1.338	darkgreen	XP_002276070.1 exocyst complex component EXO70B1-like
VIT_14s0036g01400	Vitvi14g00737	419	419	1	419	1	419	1/1	419	100	0	0	2139	0	3.345	-1.338	darkgreen	XP_010660175.1 high mobility group nucleosome-binding domain-containing protein 5-like
VIT_00s0181g00010	VITMroCarlos_v1.3.g20287	520	520	1	520	1	520	1/1	520	100	0	9	2680	0	NA	-1.301	darkgreen	sp|P23586|STP1_ARATH Sugar transport protein 1 OS=Arabidopsis thaliana OX=3702 GN=STP1 PE=1 SV=2
VIT_10s0042g00930	Vitvi16g01485	393	393	1	393	1	393	1/1	393	100	0	22	1997	0	5.1792	-1.297	darkgreen	XP_002278483.1 stilbene synthase 2
VIT_04s0008g00370	Vitvi04g00029	975	1005	4	975	34	1005	1/1	972	99	0	0	5146	0	2.9583	-1.285	darkgreen	XP_002278223.1 receptor-like protein kinase HSL1
VIT_06s0061g00120	Vitvi06g01917	345	345	1	345	1	345	1/1	345	100	0	0	1806	0	4.0184	-1.194	darkgreen	XP_002278123.1 glucan endo-1,3-beta-glucosidase isoform X1
VIT_01s0127g00700	Vitvi01g00732	340	340	1	340	1	340	1/1	340	100	0	0	1779	0	NA	-1.166	darkgreen	XP_003631260.1 histone-lysine N-methyltransferase SETD1B
VIT_18s0001g15130	Vitvi18g02824	339	339	1	339	1	339	1/1	339	100	0	0	1776	0	4.3401	-1.162	darkgreen	XP_002278947.1PREDICTED: uncharacterized protein LOC100243642
VIT_03s0038g04510	VITMroCarlos_v1.3.g17908	483	489	1	483	7	489	1/1	483	100	0	10	2545	0	1.6515	-1.08	darkgreen	tr|F6I0M1|F6I0M1_VITVI AAA domain-containing protein OS=Vitis vinifera OX=29760 GN=VIT_03s0038g04510 PE=3 SV=1
VIT_08s0007g02810	Vitvi08g01412	286	347	1	286	62	347	1/1	286	100	0	0	1544	0	1.5268	-1.05	darkgreen	XP_002275955.2 B3 domain-containing protein At2g36080
VIT_15s0048g01350	Vitvi15g01508	336	336	1	336	1	336	1/1	336	100	0	0	1778	0	1.4697	-1.014	darkgreen	XP_002277119.1 probable carboxylesterase 8
VIT_04s0008g00300	Vitvi04g00021	1055	1000	56	1055	1	1000	1/1	1000	95	0	0	5287	0	3.0803	-1.002	darkgreen	XP_003631769.1 receptor-like protein kinase HSL1
VIT_16s0098g00970	Vitvi16g01344	2019	777	1243	2019	1	777	1/1	777	74	0	0	4115	0	1.349	1.023	darkgreen	XP_003634152.2 subtilisin-like protease SBT3.5 isoform X1
VIT_03s0038g00250	Vitvi03g00017	473	473	1	473	1	473	1/1	473	100	0	0	2541	0	2.5273	1.035	darkgreen	XP_002264113.1 purple acid phosphatase
VIT_17s0000g07370	Vitvi17g01513	601	601	1	601	1	601	1/1	601	100	0	0	3231	0	1.5388	1.141	darkgreen	XP_002280786.1 protein EDS1
VIT_07s0031g01130	Vitvi07g01791	573	571	1	564	4	567	1/1	564	98	0	0	3026	0	5.0702	1.214	darkgreen	XP_010652830.1 L-ascorbate oxidase
VIT_07s0031g00490	Vitvi07g01733	411	411	1	411	1	411	1/1	411	100	0	0	2208	0	1.5396	1.234	darkgreen	XP_002277922.2 PI-PLC X domain-containing protein At5g67130
VIT_12s0057g01110	VITMroCarlos_v1.3.g01064	295	292	1	280	9	288	1/1	280	95	0	6	1485	0	2.2442	1.239	darkgreen	tr|D7TD80|D7TD80_VITVI Nudix hydrolase domain-containing protein OS=Vitis vinifera OX=29760 GN=VIT_12s0057g01110 PE=4 SV=1
VIT_14s0066g01570	VITMroCarlos_v1.3.g07995	329	328	1	329	1	328	1/1	329	100	1	17	1476	0	1.3738	1.319	darkgreen	NA
VIT_18s0001g11240	Vitvi18g00849	521	717	7	520	155	668	1/1	514	99	0	0	2736	0	0.92581	1.34	darkgreen	XP_010664608.1 mitogen-activated protein kinase kinase kinase YODA isoform X1
VIT_04s0008g03530	Vitvi04g01848	582	602	1	582	1	602	1/1	602	100	20	0	3055	0	5.094	1.341	darkgreen	XP_003631824.1 ankyrin repeat-containing protein At5g02620
VIT_14s0068g00070	Vitvi14g01378	600	600	1	600	1	600	1/1	600	100	0	0	3236	0	1.3766	1.359	darkgreen	XP_010660595.1 receptor-like protein kinase FERONIA
VIT_10s0071g00190	Vitvi10g01495	812	812	1	812	1	812	1/1	812	100	0	0	4283	0	4.5261	1.411	darkgreen	XP_002276677.2 probable disease resistance protein At5g66900
VIT_14s0066g02070	Vitvi14g01840	264	264	1	264	1	264	1/1	264	100	0	0	1348	0	3.852	1.431	darkgreen	XP_034706521.1AAA-ATPase ASD, mitochondrial-like isoform X2
VIT_14s0066g02060	VITMroCarlos_v1.3.g08011	529	531	3	525	1	522	1/1	523	99	1	36	2410	0	NA	1.464	darkgreen	tr|F6HV46|F6HV46_VITVI AAA domain-containing protein OS=Vitis vinifera OX=29760 GN=VIT_14s0066g02090 PE=3 SV=1
VIT_14s0066g02090	VITMroCarlos_v1.3.g08011	527	531	1	523	1	522	1/1	523	99	1	30	2429	0	4.4678	1.464	darkgreen	tr|F6HV46|F6HV46_VITVI AAA domain-containing protein OS=Vitis vinifera OX=29760 GN=VIT_14s0066g02090 PE=3 SV=1
VIT_03s0132g00350	Vitvi03g00882	360	732	1	333	1	333	1/1	333	93	0	2	1825	0	2.978	1.465	darkgreen	XP_019073866.1 wall-associated receptor kinase-like 1
VIT_03s0132g00340	Vitvi03g00882	423	732	19	423	328	732	1/1	405	96	0	1	2133	0	2.9957	1.465	darkgreen	XP_019073866.1 wall-associated receptor kinase-like 1
VIT_04s0044g00250	Vitvi04g01589	360	360	1	360	1	360	1/1	360	100	0	0	1901	0	2.3652	1.465	darkgreen	XP_034682522.1bifunctional L-3-cyanoalanine synthase/cysteine synthase 1, mitochondrial-like
VIT_11s0052g01460	Vitvi11g01281	955	955	1	955	1	955	1/1	955	100	0	0	4941	0	4.1696	1.47	darkgreen	XP_010656820.1 probable LRR receptor-like serine/threonine-protein kinase At3g47570 isoform X1
VIT_05s0020g04210	Vitvi05g00576	468	468	1	468	1	468	1/1	468	100	0	0	2495	0	NA	1.506	darkgreen	XP_002283572.1 ATP sulfurylase 1, chloroplastic
VIT_11s0118g00050	Vitvi11g01457	471	946	11	470	230	689	1/1	460	99	0	36	1919	0	4.5986	1.507	darkgreen	XP_002264681.3 serine/threonine-protein kinase BRI1-like 2 isoform X1
VIT_08s0007g00030	Vitvi08g01174	845	840	1	845	1	840	1/1	845	100	5	0	4392	0	1.3744	1.51	darkgreen	XP_002269591.1 cation/H(+) antiporter 20
VIT_17s0000g07420	Vitvi17g01520	638	630	1	614	1	614	1/1	614	96	0	0	3321	0	1.3517	1.611	darkgreen	XP_002283967.2 protein EDS1
VIT_08s0007g06040	VITMroCarlos_v1.3.g02840	341	341	1	341	1	341	1/1	341	100	0	10	1721	0	4.5816	1.63	darkgreen	sp|Q03773|E13A_SOYBN Glucan endo-1,3-beta-glucosidase OS=Glycine max OX=3847 PE=1 SV=1
VIT_09s0002g05810	Vitvi09g00500	688	669	20	688	1	669	1/1	669	97	0	0	3567	0	6.1212	1.65	darkgreen	XP_002285279.1 boron transporter 4
VIT_12s0055g01280	Vitvi12g01323	514	632	1	505	40	554	1/1	515	98	10	0	2659	0	1.6273	1.69	darkgreen	XP_010657614.1 BRASSINOSTEROID INSENSITIVE 1-associated receptor kinase 1 isoform X1
VIT_16s0098g00860	Vitvi16g01336	339	339	1	339	1	339	1/1	339	100	0	0	1831	0	5.3351	1.696	darkgreen	NP_001267994.1Protein DOWNY MILDEW RESISTANCE 6-like
VIT_10s0071g00150	Vitvi10g02048	482	810	3	482	331	810	1/1	480	99	0	12	2445	0	4.0819	1.709	darkgreen	XP_002276747.1 probable disease resistance protein At5g66900
VIT_15s0024g00400	Vitvi15g00017	1155	1167	1	1151	1	1151	1/1	1151	99	0	0	6091	0	2.8693	1.724	darkgreen	XP_010661185.1 disease resistance protein RGA2 isoform X2
VIT_04s0008g07250	Vitvi04g01941	268	463	1	268	196	463	1/1	268	100	0	0	1416	0	3.6389	1.727	darkgreen	XP_002262837.2 aspartyl protease family protein At5g10770-like isoform X2
VIT_08s0007g06040	VITMroTrayshed_v2.0.hap1.chr08.ver2.0.g105940	341	341	1	341	1	341	1/1	341	100	0	10	1721	0	4.5816	1.773	darkgreen	Glucan endo-1,3-beta- basic isoform
VIT_04s0008g03770	VITMroCarlos_v1.3.g14908	423	423	1	423	1	423	1/1	423	100	0	7	2228	0	0.71212	1.807	darkgreen	tr|D7SUD7|D7SUD7_VITVI Aspartate aminotransferase OS=Vitis vinifera OX=29760 GN=VIT_04s0008g03770 PE=4 SV=1
VIT_04s0008g01860	Vitvi04g00159	513	513	1	513	1	513	1/1	513	100	0	0	2755	0	5.3087	1.829	darkgreen	XP_002281332.1 cytochrome P450 CYP72A219
VIT_12s0057g00420	VITMroCarlos_v1.3.g00974	395	395	1	395	1	395	1/1	395	100	0	30	1885	0	2.6586	1.838	darkgreen	tr|F6HHK7|F6HHK7_VITVI Cytochrome b561 and DOMON domain-containing protein OS=Vitis vinifera OX=29760 GN=VIT_12s0057g00420 PE=4 SV=1
VIT_06s0009g02590	Vitvi06g04331	453	514	1	453	62	514	1/1	453	100	0	0	2406	0	3.194	2.037	darkgreen	XP_002264156.1 pectinesterase 2
VIT_08s0007g06060	VITMroCarlos_v1.3.g02841	346	346	1	346	1	346	1/1	346	100	0	19	1718	0	4.7305	2.447	darkgreen	sp|P52408|E13B_PRUPE Glucan endo-1,3-beta-glucosidase, basic isoform OS=Prunus persica OX=3760 GN=GNS1 PE=3 SV=1
VIT_13s0156g00590	Vitvi13g02551	809	809	1	809	1	809	1/1	809	100	0	0	4369	0	5.0111	2.516	darkgreen	XP_002269019.4 G-type lectin S-receptor-like serine/threonine-protein kinase LECRK3
VIT_14s0006g02630	Vitvi14g04420	562	376	1	323	1	333	1/1	333	57	10	2	1717	0	1.7174	2.595	darkgreen	XP_019080909.1 LEAF RUST 10 DISEASE-RESISTANCE LOCUS RECEPTOR-LIKE PROTEIN KINASE-like 2.4
VIT_08s0007g06060	VITMroTrayshed_v2.0.hap1.chr08.ver2.0.g105950	346	346	1	346	1	346	1/1	346	100	0	19	1723	0	4.7305	3.058	darkgreen	Glucan endo-1,3-beta- basic isoform
VIT_05s0077g01150	Vitvi05g00107	361	361	1	361	1	361	1/1	361	100	0	0	1896	0	1.929	3.416	darkgreen	NP_001267896.2class I beta-1,3-glucanase precursor
VIT_14s0171g00400	VITMroCarlos_v1.3.g07943	443	434	10	443	1	434	1/1	434	98	0	10	2248	0	2.6989	4.155	darkgreen	tr|D7UBG5|D7UBG5_VITVI Aa_trans domain-containing protein OS=Vitis vinifera OX=29760 GN=VIT_14s0171g00400 PE=4 SV=1
VIT_17s0000g03910	Vitvi17g01414	459	507	1	359	148	506	1/1	359	78	0	0	1922	0	NA	-2.044	darkolivegreen	XP_002275826.1 cytochrome P450 CYP736A12
VIT_19s0015g00060	Vitvi19g00645	1406	1406	1	1406	1	1406	1/1	1406	100	0	0	7492	0	3.0535	-1.426	darkolivegreen	XP_034678524.1ABC transporter C family member 3-like
VIT_12s0055g00580	VITMroCarlos_v1.3.g00464	1032	1032	1	1032	1	1032	1/1	1032	100	0	54	5148	0	1.5473	1.174	darkolivegreen	tr|D7STA1|D7STA1_VITVI Protein kinase domain-containing protein OS=Vitis vinifera OX=29760 GN=VIT_12s0055g00580 PE=4 SV=1
VIT_08s0007g01040	VITMroCarlos_v1.3.g01790	291	315	1	290	1	289	1/1	290	99	1	15	1477	0	-0.66859	1.189	darkolivegreen	NA
VIT_06s0061g00680	Vitvi06g01340	271	271	1	271	1	271	1/1	271	100	0	0	1392	0	1.3098	1.544	darkolivegreen	XP_034687125.1arp2/3 complex-activating protein rickA-like isoform X1
VIT_18s0001g11490	Vitvi18g02715	270	526	1	270	257	526	1/1	270	100	0	19	1353	0	0.99644	1.67	darkolivegreen	XP_002282111.2 cytochrome P450 82A3
VIT_02s0025g01260	Vitvi02g00112	343	343	1	343	1	343	1/1	343	100	0	0	1833	0	-0.80356	1.786	darkolivegreen	XP_002270919.2 anthocyanidin reductase ((2S)-flavan-3-ol-forming)-like isoform X2
VIT_16s0050g02720	VITMroCarlos_v1.3.g16181	595	604	5	595	15	604	1/1	594	99	7	61	2664	0	0.98335	1.877	darkolivegreen	tr|F6HWE5|F6HWE5_VITVI Protein kinase domain-containing protein OS=Vitis vinifera OX=29760 GN=VIT_16s0148g00060 PE=4 SV=1
VIT_16s0148g00060	VITMroCarlos_v1.3.g16181	607	604	5	607	15	604	1/1	605	99	17	56	2694	0	0.98476	1.877	darkolivegreen	tr|F6HWE5|F6HWE5_VITVI Protein kinase domain-containing protein OS=Vitis vinifera OX=29760 GN=VIT_16s0148g00060 PE=4 SV=1
VIT_18s0001g11520	VITMroCarlos_v1.3.g24435	526	526	1	526	1	526	1/1	526	100	0	10	2768	0	1.3862	1.892	darkolivegreen	NA
VIT_09s0002g03150	Vitvi09g00264	356	336	21	356	1	336	1/1	336	94	0	0	1787	0	NA	1.92	darkolivegreen	XP_010654595.1 GDSL esterase/lipase APG
VIT_16s0148g00060	VITMroTrayshed_v2.0.hap1.chr16.ver2.0.g205070	607	604	5	607	16	604	1/1	604	99	16	69	2641	0	0.98476	2.237	darkolivegreen	receptor-like kinase
VIT_00s0258g00130	VITMroTrayshed_v2.0.hap1.chr16.ver2.0.g205130	577	600	5	577	16	600	1/1	592	99	26	156	2043	0	5.4115	2.288	darkolivegreen	receptor-like kinase
VIT_16s0050g02720	VITMroTrayshed_v2.0.hap1.chr16.ver2.0.g205130	595	600	5	595	16	600	1/1	597	99	18	60	2655	0	0.98335	2.288	darkolivegreen	receptor-like kinase
VIT_16s0148g00300	VITMroTrayshed_v2.0.hap1.chr16.ver2.0.g205130	387	600	3	386	121	504	1/1	390	99	12	107	1380	0	5.1724	2.288	darkolivegreen	receptor-like kinase
VIT_19s0177g00270	Vitvi19g02001	285	318	1	285	34	318	1/1	285	100	0	0	1534	0	1.1787	2.891	darkolivegreen	RVW40312.1Chaperone protein dnaJ C76, chloroplastic
VIT_03s0017g00920	Vitvi03g04434	824	1059	1	824	236	1059	1/1	824	100	0	0	4361	0	3.0958	-3.947	darkturquoise	XP_019074021.1 putative disease resistance RPP13-like protein 2
VIT_07s0005g05610	VITMroCarlos_v1.3.g06515	444	442	1	444	1	442	1/1	444	100	2	9	2256	0	0.70704	-1.297	darkturquoise	sp|Q56WD9|THIK2_ARATH 3-ketoacyl-CoA thiolase 2, peroxisomal OS=Arabidopsis thaliana OX=3702 GN=PED1 PE=1 SV=2
VIT_11s0016g04160	Vitvi11g00356	649	649	1	649	1	649	1/1	649	100	0	0	3429	0	2.8121	-1.16	darkturquoise	XP_002281248.1 probable sulfate transporter 3.5
VIT_04s0008g05390	Vitvi04g01907	311	311	1	311	1	311	1/1	311	100	0	0	1662	0	6.6501	-1.127	darkturquoise	RVX19882.1putative carboxylesterase 17
VIT_09s0054g01110	VITMroCarlos_v1.3.g13650	797	759	1	797	1	759	1/1	797	100	38	37	3693	0	2.5248	1.005	darkturquoise	sp|Q8W3Z3|CAS2_BETPL Cycloartenol synthase 2 OS=Betula platyphylla OX=78630 GN=CASBPX2 PE=1 SV=1
VIT_14s0066g00750	Vitvi14g03010	660	660	1	660	1	660	1/1	660	100	0	0	3506	0	1.2207	1.04	darkturquoise	RVX08677.1Disease resistance protein RPM1
VIT_04s0008g06170	VITMroCarlos_v1.3.g15020	365	365	1	365	1	365	1/1	365	100	0	9	1913	0	0.7139	1.4	darkturquoise	sp|Q8W4E6|HPAT1_ARATH Hydroxyproline O-arabinosyltransferase 1 OS=Arabidopsis thaliana OX=3702 GN=HPAT1 PE=1 SV=1
VIT_11s0016g03720	VITMroCarlos_v1.3.g03236	412	412	1	412	1	412	1/1	412	100	0	6	2176	0	1.0534	1.419	darkturquoise	NA
VIT_09s0054g01110	VITMroTrayshed_v2.0.hap1.chr09.ver2.0.g119360	797	758	1	795	1	756	1/1	795	99	39	61	3607	0	2.5248	1.424	darkturquoise	cycloartenol synthase
VIT_08s0007g01640	VITMroCarlos_v1.3.g01821	721	486	252	721	1	486	1/1	486	65	16	12	2468	0	0.72674	1.648	darkturquoise	tr|F6HKY0|F6HKY0_VITVI PfkB domain-containing protein OS=Vitis vinifera OX=29760 GN=VIT_08s0007g01640 PE=4 SV=1
VIT_08s0007g08480	VITMroTrayshed_v2.0.hap1.chr08.ver2.0.g108330	966	966	1	966	1	966	1/1	966	100	0	31	5059	0	1.1231	2.116	darkturquoise	Insulinase (Peptidase family M16) family
VIT_08s0007g08480	VITMroCarlos_v1.3.g02133	966	966	1	966	1	966	1/1	966	100	0	29	5070	0	1.1231	2.142	darkturquoise	NA
VIT_11s0016g03690	VITMroCarlos_v1.3.g03818	725	712	1	710	1	710	1/1	710	98	0	22	3646	0	0.89655	2.25	darkturquoise	sp|Q9ZPI6|AIM1_ARATH Peroxisomal fatty acid beta-oxidation multifunctional protein AIM1 OS=Arabidopsis thaliana OX=3702 GN=AIM1 PE=1 SV=1
VIT_11s0016g03720	VITMroTrayshed_v2.0.hap1.chr11.ver2.0.g138030	412	412	1	412	1	412	1/1	412	100	0	3	2198	0	1.0534	2.626	darkturquoise	Aspartate aminotransferase
VIT_03s0063g02100	VITMroCarlos_v1.3.g19666	436	436	1	436	1	436	1/1	436	100	0	8	2272	0	0.68949	3.101	darkturquoise	tr|D7TPX8|D7TPX8_VITVI Dolichyl-diphosphooligosaccharide--protein glycosyltransferase 48 kDa subunit OS=Vitis vinifera OX=29760 GN=VIT_03s0063g02100 PE=3 SV=1
VIT_19s0014g01020	VITMroCarlos_v1.3.g04798	477	477	1	477	1	477	1/1	477	100	0	0	2493	0	0.70076	3.54	greenyellow	NA
VIT_09s0002g03640	VITMroCarlos_v1.3.g13286	1494	1494	1	1494	1	1494	1/1	1494	100	0	40	7827	0	NA	-1.189	grey	sp|Q7PC86|AB35G_ARATH ABC transporter G family member 35 OS=Arabidopsis thaliana OX=3702 GN=ABCG35 PE=2 SV=1
VIT_17s0000g02360	Vitvi17g01365	1669	1074	613	1144	452	976	1/1	532	99	7	25	2603	0	5.907	1.063	grey	XP_010663893.1 MDIS1-interacting receptor like kinase 2-like
VIT_04s0023g00830	VITMroCarlos_v1.3.g16781	434	434	1	434	1	434	1/1	434	100	0	11	2254	0	1.5345	1.095	grey	tr|F6GX14|F6GX14_VITVI Calreticulin OS=Vitis vinifera OX=29760 GN=VIT_04s0023g00830 PE=3 SV=1
VIT_05s0094g00320	Vitvi05g01581	274	274	1	274	1	274	1/1	274	100	0	0	1445	0	5.4966	1.844	grey	XP_010650684.1 endochitinase EP3
VIT_17s0000g07190	VITMroCarlos_v1.3.g27578	912	912	1	912	1	912	1/1	912	100	0	11	4702	0	-0.83769	-2.327	grey60	sp|P42730|CLPB1_ARATH Chaperone protein ClpB1 OS=Arabidopsis thaliana OX=3702 GN=CLPB1 PE=1 SV=2
VIT_16s0050g01150	Vitvi16g01103	705	705	1	705	1	705	1/1	705	100	0	0	3704	0	NA	-1.681	grey60	XP_002274022.1 heat shock protein 83
VIT_08s0040g02200	Vitvi08g01058	329	329	1	329	1	329	1/1	329	100	0	0	1761	0	1.3339	-1.521	grey60	XP_002275288.1 peroxidase 21
VIT_06s0009g01740	Vitvi06g01069	467	467	1	467	1	467	1/1	467	100	0	0	2481	0	0.72915	-1.412	grey60	XP_002273133.1 geranylgeranyl diphosphate reductase, chloroplastic
VIT_04s0008g04150	Vitvi04g01873	342	309	47	342	14	309	1/1	296	87	0	0	1590	0	-0.70457	-1.162	grey60	XP_010648550.1 BURP domain protein RD22 isoform X3
VIT_07s0104g01260	VITMroCarlos_v1.3.g04321	390	378	1	377	1	377	1/1	377	97	0	20	1900	0	2.0353	-1.366	lightcyan1	NA
VIT_01s0011g04900	VITMroCarlos_v1.3.g10459	440	442	1	440	1	442	1/1	442	100	2	6	2297	0	1.196	-1.018	lightcyan1	NA
VIT_01s0026g01890	VITMroCarlos_v1.3.g10724	333	333	1	333	1	333	1/1	333	100	0	6	1735	0	NA	-3.235	lightyellow	sp|Q9M9S6|UTR3_ARATH UDP-galactose/UDP-glucose transporter 3 OS=Arabidopsis thaliana OX=3702 GN=UTR3 PE=1 SV=1
VIT_01s0010g03300	VITMroCarlos_v1.3.g10928	851	875	1	851	1	875	1/1	898	100	70	12	4229	0	0.79511	-2.611	lightyellow	NA
VIT_09s0018g00780	Vitvi09g01181	1076	1036	76	1076	1	1036	1/1	1036	93	35	1	5123	0	1.5914	-1.623	lightyellow	XP_010655112.1 LRR receptor-like serine/threonine-protein kinase GSO2 isoform X1
VIT_14s0006g02950	Vitvi14g01193	284	284	1	284	1	284	1/1	284	100	0	0	1517	0	5.7772	1.05	lightyellow	XP_002283795.1 LOB domain-containing protein 41
VIT_06s0004g06940	VITMroTrayshed_v2.0.hap1.chr06.ver2.0.g075490	336	336	1	336	1	336	1/1	336	100	0	9	1718	0	1.1085	1.057	lightyellow	ZIP zinc iron transport family
VIT_16s0050g01700	VITMroCarlos_v1.3.g16123	681	683	1	681	2	683	1/1	682	100	1	32	3400	0	0.94795	1.08	lightyellow	NA
VIT_19s0014g04470	VITMroTrayshed_v2.0.hap1.chr19.ver2.0.g240160	818	818	1	818	1	818	1/1	818	100	0	32	3966	0	2.7126	1.201	lightyellow	S-locus kinase
VIT_19s0014g04490	VITMroTrayshed_v2.0.hap1.chr19.ver2.0.g240160	345	542	1	345	198	542	1/1	345	100	0	47	1585	0	2.9879	1.201	lightyellow	S-locus kinase
VIT_04s0044g00130	VITMroCarlos_v1.3.g16946	1068	1054	1	1068	1	1054	1/1	1068	100	14	31	5383	0	-0.95863	1.232	lightyellow	tr|F6I0J9|F6I0J9_VITVI Lgl_C domain-containing protein OS=Vitis vinifera OX=29760 GN=VIT_04s0044g00130 PE=4 SV=1
VIT_05s0094g00340	Vitvi05g01583	265	265	1	265	1	265	1/1	265	100	0	0	1379	0	6.4589	1.331	lightyellow	NP_001268075.1class IV chitinase precursor
VIT_08s0056g01300	Vitvi08g00117	276	276	1	276	1	276	1/1	276	100	0	0	1471	0	4.7274	1.384	lightyellow	XP_002275517.1 plant cysteine oxidase 2
VIT_05s0020g04570	Vitvi05g00618	421	421	1	421	1	421	1/1	421	100	0	0	2233	0	1.3046	1.483	lightyellow	NP_001268041.1CBL-interacting protein kinase 20
VIT_00s0181g00010	Vitvi10g00358	520	520	1	520	1	520	1/1	520	100	0	4	2703	0	NA	1.555	lightyellow	ADP37125.1hexose transporter
VIT_03s0017g02170	Vitvi03g01288	352	352	1	352	1	352	1/1	352	100	0	0	1835	0	2.0133	1.613	lightyellow	XP_002264621.1 zinc transporter 8
VIT_03s0091g01130	VITMroTrayshed_v2.0.hap1.chr03.ver2.0.g033750	329	331	1	329	1	331	1/1	332	100	4	13	1657	0	0.76971	1.833	lightyellow	BTB POZ and MATH domain
VIT_07s0031g00130	VITMroTrayshed_v2.0.hap1.chr20.ver2.0.g253210	1080	1033	1	1032	1	1032	1/1	1032	96	0	15	5431	0	-0.74313	1.906	lightyellow	kinesin KIN-4A isoform X2
VIT_18s0001g13780	Vitvi18g01072	416	497	1	416	82	497	1/1	416	100	0	46	2007	0	3.4823	2.016	lightyellow	XP_002278372.1 cytochrome P450 71A1
VIT_06s0004g01250	Vitvi06g00119	466	377	45	412	1	368	1/1	368	79	0	0	1967	0	-0.80319	2.138	lightyellow	XP_002285640.1 delta(12)-fatty-acid desaturase FAD2
VIT_03s0017g02170	VITMroCarlos_v1.3.g18341	352	352	1	352	1	352	1/1	352	100	0	20	1506	0	2.0133	2.16	lightyellow	tr|A0A068VCF5|A0A068VCF5_COFCA Uncharacterized protein OS=Coffea canephora OX=49390 GN=GSCOC_T00007111001 PE=3 SV=1
VIT_18s0001g02760	VITMroTrayshed_v2.0.hap1.chr18.ver2.0.g220660	391	391	1	391	1	391	1/1	391	100	0	25	1961	0	3.0819	2.362	lightyellow	GDSL-like lipase acylhydrolase
VIT_18s0001g02770	VITMroTrayshed_v2.0.hap1.chr18.ver2.0.g220660	412	391	24	412	3	391	1/1	389	94	0	24	1951	0	3.8923	2.362	lightyellow	GDSL-like lipase acylhydrolase
VIT_08s0007g03830	VITMroTrayshed_v2.0.hap1.chr08.ver2.0.g103880	359	359	1	359	1	359	1/1	359	100	0	9	1849	0	0.94061	2.967	lightyellow	fructose-bisphosphate aldolase
VIT_04s0044g00250	VITMroTrayshed_v2.0.hap1.chr15.ver2.0.g193190	360	372	1	360	1	372	1/1	376	100	20	15	1691	0	2.3652	3.175	lightyellow	bifunctional L-3-cyanoalanine synthase cysteine synthase mitochondrial
VIT_04s0044g00250	VITMroCarlos_v1.3.g19400	360	372	1	360	1	372	1/1	376	100	20	15	1691	0	2.3652	3.479	lightyellow	sp|Q1KLZ2|CAS1_MALDO L-3-cyanoalanine synthase 1, mitochondrial OS=Malus domestica OX=3750 GN=CAS1 PE=1 SV=1
VIT_04s0008g07010	VITMroCarlos_v1.3.g18215	649	832	2	640	88	766	1/1	682	98	46	235	2052	0	1.5655	4.206	lightyellow	sp|Q8LFT2|DRP3B_ARATH Dynamin-related protein 3B OS=Arabidopsis thaliana OX=3702 GN=DRP3B PE=1 SV=2
VIT_19s0090g00660	VITMroTrayshed_v2.0.hap1.chr19.ver2.0.g241850	365	365	1	365	1	365	1/1	365	100	0	10	1888	0	0.91342	5.426	lightyellow	GDSL esterase lipase At5g55050-like
VIT_03s0017g00670	VITMroTrayshed_v2.0.hap1.chr03.ver2.0.g036970	428	382	1	381	1	375	1/1	381	89	6	31	1659	0	1.1322	-2.671	mediumpurple3	RING-H2 finger ATL54
VIT_08s0032g00240	Vitvi08g00171	505	505	1	505	1	505	1/1	505	100	0	0	2669	0	5.2688	-2.025	mediumpurple3	XP_010653207.1 cytochrome P450 71D9
VIT_13s0074g00570	VITMroCarlos_v1.3.g12120	458	458	1	458	1	458	1/1	458	100	0	25	2281	0	2.3452	-1.991	mediumpurple3	NA
VIT_12s0059g02150	VITMroCarlos_v1.3.g00294	988	988	1	988	1	988	1/1	988	100	0	17	5224	0	1.4238	-1.833	mediumpurple3	sp|P49608|ACOC_CUCMA Aconitate hydratase, cytoplasmic OS=Cucurbita maxima OX=3661 PE=2 SV=1
VIT_19s0015g01440	Vitvi19g00783	483	483	1	483	1	483	1/1	483	100	0	0	2577	0	1.8779	-1.825	mediumpurple3	XP_010644657.1 UPF0481 protein At3g47200
VIT_10s0003g01130	Vitvi10g00570	365	432	1	365	68	432	1/1	365	100	0	0	1907	0	2.5445	-1.676	mediumpurple3	XP_002266726.1 U-box domain-containing protein 7
VIT_06s0004g03190	VITMroCarlos_v1.3.g23476	246	246	1	246	1	246	1/1	246	100	0	2	1308	0	0.81903	-1.526	mediumpurple3	tr|D7SKV3|D7SKV3_VITVI Proteasome subunit beta OS=Vitis vinifera OX=29760 GN=VIT_06s0004g03190 PE=3 SV=1
VIT_01s0026g01570	Vitvi01g00921	586	586	1	586	1	586	1/1	586	100	0	0	3117	0	0.96717	-1.499	mediumpurple3	XP_010652497.1 protein NRT1/ PTR FAMILY 4.6
VIT_02s0025g04620	Vitvi02g00424	851	851	1	851	1	851	1/1	851	100	0	0	4625	0	1.1674	-1.165	mediumpurple3	XP_010661431.1 phospholipase D beta 1-like isoform X1
VIT_18s0001g15220	VITMroCarlos_v1.3.g24593	335	335	1	335	1	335	1/1	335	100	0	11	1691	0	2.5063	-1.121	mediumpurple3	NA
VIT_13s0156g00550	VITMroCarlos_v1.3.g10227	794	794	1	794	1	794	1/1	794	100	0	27	4134	0	2.4742	-1.03	mediumpurple3	tr|F6HPV3|F6HPV3_VITVI Receptor-like serine/threonine-protein kinase OS=Vitis vinifera OX=29760 GN=VIT_13s0156g00570 PE=3 SV=1
VIT_18s0001g11520	Vitvi18g02720	526	526	1	526	1	526	1/1	526	100	0	0	2803	0	1.3862	2.276	mediumpurple3	XP_019071776.1 cytochrome P450 CYP82D47
VIT_16s0098g01580	VITMroTrayshed_v2.0.hap1.chr16.ver2.0.g206540	668	668	1	668	1	668	1/1	668	100	0	5	3472	0	1.3772	2.285	mediumpurple3	Heat shock 70 (Hsp 70) family
VIT_07s0031g00920	VITMroCarlos_v1.3.g14080	511	511	1	511	1	511	1/1	511	100	0	5	2703	0	0.77101	-1.877	midnightblue	sp|Q9SSV4|INO1_NICPA Inositol-3-phosphate synthase OS=Nicotiana paniculata OX=62141 GN=INPS1 PE=2 SV=1
VIT_19s0014g00810	Vitvi19g01824	1021	1064	1	1021	1	1064	1/1	1064	100	43	1	5348	0	1.4797	1.149	midnightblue	XP_002283464.2 probable LRR receptor-like serine/threonine-protein kinase At1g53440 isoform X4
VIT_01s0010g02460	VITMroTrayshed_v2.0.hap1.chr01.ver2.0.g012370	341	341	1	341	1	341	1/1	341	100	0	4	1768	0	3.48	-5.114	orange	glyceraldehyde-3-phosphate cytosolic-like
VIT_18s0001g09550	Vitvi18g00703	870	1027	1	870	6	1027	1/1	1022	100	152	20	4060	0	2.5486	-3.391	orange	XP_010664533.1 probable LRR receptor-like serine/threonine-protein kinase At3g47570
VIT_06s0004g07230	Vitvi06g01762	365	459	1	365	95	459	1/1	365	100	0	0	1944	0	1.8996	-2.581	orange	XP_002274420.2 UDP-glycosyltransferase 87A1
VIT_06s0004g03100	Vitvi06g00308	700	588	1	577	1	577	1/1	577	82	0	2	3085	0	0.76998	-1.771	orange	XP_002282216.1 MLO-like protein 6
VIT_05s0094g00340	VITMroCarlos_v1.3.g27163	265	265	1	265	1	265	1/1	265	100	0	9	1343	0	6.4589	-1.618	orange	NA
VIT_08s0056g00300	Vitvi08g01974	330	330	1	330	1	330	1/1	330	100	0	0	1722	0	4.5624	-1.278	orange	XP_010653102.1PREDICTED: uncharacterized protein LOC104879960
VIT_18s0001g15460	Vitvi18g01231	390	390	1	390	1	390	1/1	390	100	0	0	2078	0	4.0063	-1.224	orange	XP_002264795.1 stearoyl-[acyl-carrier-protein] 9-desaturase 6, chloroplastic
VIT_11s0052g01730	Vitvi11g01303	736	736	1	736	1	736	1/1	736	100	0	0	3942	0	1.6965	-1.202	orange	XP_002271585.1 probable 1-deoxy-D-xylulose-5-phosphate synthase 2, chloroplastic isoform X1
VIT_14s0066g01710	Vitvi14g01811	420	420	1	420	1	420	1/1	420	100	0	0	2267	0	3.0376	-1.167	orange	XP_010660953.1 protein ALTERED XYLOGLUCAN 4-like
VIT_05s0077g00500	Vitvi05g00166	307	307	1	307	1	307	1/1	307	100	0	0	1648	0	2.6542	-1.125	orange	RVW26470.1Transcription factor MYB108
VIT_01s0146g00440	Vitvi01g01737	620	620	1	620	1	620	1/1	620	100	0	0	3330	0	2.97	-1.056	orange	CBI38184.3unnamed protein product, partial
VIT_04s0023g03540	VITMroCarlos_v1.3.g15413	297	306	6	297	16	306	1/1	292	98	1	14	1418	0	1.2886	-2.435	red	NA
VIT_08s0040g02090	VITMroTrayshed_v2.0.hap1.chr08.ver2.0.g099110	475	474	1	475	1	474	1/1	475	100	1	5	2461	0	1.1433	1.075	red	dnaJ P58IPK homolog B
VIT_08s0007g01230	Vitvi08g02220	810	810	1	810	1	810	1/1	810	100	0	0	4348	0	2.8742	1.413	red	XP_002272467.1 putative receptor protein kinase ZmPK1
VIT_16s0050g01690	VITMroCarlos_v1.3.g17560	597	594	1	597	1	594	1/1	597	100	3	21	3060	0	0.87859	1.734	red	NA
VIT_00s0258g00010	VITMroCarlos_v1.3.g16166	423	540	1	423	117	540	1/1	425	100	3	17	2130	0	2.8966	1.813	red	tr|F6HWE2|F6HWE2_VITVI Protein kinase domain-containing protein OS=Vitis vinifera OX=29760 GN=VIT_16s0148g00030 PE=4 SV=1
VIT_00s0424g00020	VITMroCarlos_v1.3.g16166	342	607	1	341	19	363	1/1	347	99	8	42	1538	0	1.1284	1.813	red	tr|F6HWE2|F6HWE2_VITVI Protein kinase domain-containing protein OS=Vitis vinifera OX=29760 GN=VIT_16s0148g00030 PE=4 SV=1
VIT_00s0424g00030	VITMroCarlos_v1.3.g16166	364	540	6	363	171	529	1/1	359	98	1	25	1773	0	2.8379	1.813	red	tr|F6HWE2|F6HWE2_VITVI Protein kinase domain-containing protein OS=Vitis vinifera OX=29760 GN=VIT_16s0148g00030 PE=4 SV=1
VIT_08s0032g00300	Vitvi08g00175	302	302	1	302	1	302	1/1	302	100	0	0	1618	0	2.7818	-1.302	saddlebrown	XP_002265214.2 annexin A3
VIT_07s0031g00920	VITMroTrayshed_v2.0.hap1.chr20.ver2.0.g253880	511	511	1	511	1	511	1/1	511	100	0	5	2705	0	0.77101	-2.042	steelblue	inositol-3-phosphate synthase
VIT_18s0001g09730	Vitvi18g02664	781	781	1	781	1	781	1/1	781	100	0	0	4209	0	1.6015	-1.46	steelblue	XP_002283102.1 putative receptor protein kinase ZmPK1
VIT_00s0194g00210	Vitvi10g04100	348	364	1	348	17	364	1/1	348	100	0	0	1824	0	-0.83681	-1.294	steelblue	XP_003635043.2 two-pore potassium channel 1
VIT_10s0092g00570	Vitvi10g01162	934	1040	7	934	98	1040	1/1	943	99	15	1	4900	0	1.133	1.038	steelblue	XP_002272816.2 probable LRR receptor-like serine/threonine-protein kinase At1g56140 isoform X1
VIT_14s0068g00070	VITMroCarlos_v1.3.g09213	600	896	1	599	1	616	1/1	618	99	21	114	2519	0	1.3766	1.096	steelblue	NA
VIT_14s0068g00130	VITMroCarlos_v1.3.g09213	319	896	1	319	578	896	1/1	319	100	0	9	1678	0	0.96575	1.096	steelblue	NA
VIT_14s0068g00110	VITMroCarlos_v1.3.g09217	1226	894	542	1226	211	894	1/1	685	100	1	23	3561	0	0.75621	1.303	steelblue	NA
VIT_11s0016g03590	Vitvi11g00305	1155	1340	1	1155	186	1340	1/1	1155	100	0	0	6173	0	1.0867	1.346	steelblue	XP_010656297.1 putative E3 ubiquitin-protein ligase LIN-1 isoform X1
VIT_12s0055g01280	VITMroTrayshed_v2.0.hap1.chr12.ver2.0.g153360	514	611	1	505	1	507	1/1	507	98	2	67	2202	0	1.6273	-2.882	yellowgreen	BRASSINOSTEROID INSENSITIVE 1-associated receptor kinase 1-like precursor
VIT_12s0035g00330	Vitvi12g02698	486	486	1	486	1	486	1/1	486	100	0	0	2609	0	2.2906	-2.48	yellowgreen	XP_019079232.1 AAA-ATPase At3g28580-like
VIT_17s0000g07450	VITMroCarlos_v1.3.g25437	396	397	6	396	7	397	1/1	391	99	0	18	2008	0	0.73261	-2.322	yellowgreen	tr|D7SHZ8|D7SHZ8_VITVI GP-PDE domain-containing protein OS=Vitis vinifera OX=29760 GN=VIT_17s0000g07450 PE=4 SV=1
VIT_12s0035g00350	Vitvi12g04562	292	472	1	292	181	472	1/1	292	100	0	0	1540	0	1.7139	-1.639	yellowgreen	RVW75975.1AAA-ATPase ASD, mitochondrial
VIT_12s0035g00340	Vitvi12g04561	439	477	1	439	39	477	1/1	439	100	0	0	2338	0	0.95709	-1.597	yellowgreen	XP_010658053.1 AAA-ATPase At3g28580-like
VIT_02s0012g02340	Vitvi02g00805	499	499	1	499	1	499	1/1	499	100	0	1	2654	0	2.5728	1.017	yellowgreen	XP_002276561.1 geraniol 8-hydroxylase
VIT_13s0019g04410	VITMroCarlos_v1.3.g09759	467	467	1	467	1	467	1/1	467	100	0	13	2378	0	0.78196	1.14	yellowgreen	tr|D7TM83|D7TM83_VITVI Dolichyl-diphosphooligosaccharide--protein glycosyltransferase subunit 1 OS=Vitis vinifera OX=29760 GN=VIT_13s0019g04410 PE=3 SV=1
VIT_01s0026g00220	Vitvi01g00787	546	539	1	536	1	536	1/1	536	98	0	0	2855	0	0.9878	1.144	yellowgreen	XP_010653335.1 aldehyde dehydrogenase family 2 member B4, mitochondrial isoform X1
VIT_06s0061g01070	VITMroCarlos_v1.3.g23911	694	700	1	694	1	700	1/1	701	100	8	48	3262	0	0.91769	1.18	yellowgreen	tr|F6GW65|F6GW65_VITVI Peptidase_M3 domain-containing protein OS=Vitis vinifera OX=29760 GN=VIT_06s0061g01070 PE=3 SV=1
VIT_16s0022g00310	Vitvi16g01776	1118	1118	1	1118	1	1118	1/1	1118	100	0	0	5789	0	1.2694	1.355	yellowgreen	XP_010662436.1 LRR receptor-like serine/threonine-protein kinase GSO2 isoform X1
VIT_08s0007g06030	VITMroTrayshed_v2.0.hap1.chr08.ver2.0.g105930	338	357	1	337	1	338	1/1	338	99	1	13	1619	0	1.4923	1.461	yellowgreen	Glucan endo-1,3-beta- basic isoform
VIT_00s0357g00080	Vitvi07g02538	487	487	1	487	1	487	1/1	487	100	0	1	2580	0	5.1962	1.483	yellowgreen	XP_010646884.2 probable glucan 1,3-beta-glucosidase A
VIT_14s0068g00130	Vitvi14g01380	319	895	1	319	577	895	1/1	319	100	0	0	1718	0	0.96575	1.522	yellowgreen	XP_003633771.2 receptor-like protein kinase FERONIA
VIT_13s0019g04240	VITMroCarlos_v1.3.g09748	562	560	1	562	1	560	1/1	562	100	2	11	2868	0	0.72937	2.673	yellowgreen	NA
VIT_01s0010g00240	VITMroCarlos_v1.3.g10774	644	651	1	642	1	642	1/1	642	99	0	13	3348	0	-0.93492	3.073	yellowgreen	tr|A0A0R0IYM2|A0A0R0IYM2_SOYBN Glutamine amidotransferase type-1 domain-containing protein OS=Glycine max OX=3847 GN=100819563 PE=4 SV=1
VIT_07s0191g00230	VITMroCarlos_v1.3.g14359	373	370	1	373	1	370	1/1	373	100	3	27	1710	0	1.2869	3.534	yellowgreen	NA
VIT_14s0006g00350	VITMroCarlos_v1.3.g09013	357	357	1	357	1	357	1/1	357	100	0	4	1880	0	1.1294	4.047	yellowgreen	NA
VIT_12s0035g00350	VITMroCarlos_v1.3.g00593	292	472	1	292	181	472	1/1	292	100	0	6	1499	0	1.7139	5.057	yellowgreen	tr|F6HK74|F6HK74_VITVI AAA domain-containing protein OS=Vitis vinifera OX=29760 GN=VIT_12s0035g00330 PE=4 SV=1
VIT_12s0035g00350	VITMroTrayshed_v2.0.hap1.chr12.ver2.0.g156220	292	474	1	292	183	474	1/1	292	100	0	6	1500	0	1.7139	6.841	yellowgreen	AAA-ATPase mitochondrial-like
VIT_12s0035g01020	VITMroCarlos_v1.3.g00624	377	390	16	377	29	390	1/1	362	96	0	6	1897	0	0.77929	8.756	yellowgreen	sp|P35684|RL3_ORYSJ 60S ribosomal protein L3 OS=Oryza sativa subsp. japonica OX=39947 GN=RPL3 PE=2 SV=2
VIT_14s0128g00790	Vitvi14g00234	870	876	1	870	7	876	1/1	870	100	0	2	4648	0	1.6428	-2.112	darkgreen	XP_010659859.1 probable linoleate 9S-lipoxygenase 5 isoform X1
